# Supplementary material for: A Systematic Pan-Cancer Analysis of Genetic Heterogeneity Reveals Associations with Epigenetic Modifiers
Source: Cancers (Basel). 2019 Mar 20;11(3):391. doi: 10.3390/cancers11030391 (PMC6468518; doi:10.3390/cancers11030391)
Supplement: Supplementary file 1 [file cancers-11-00391-s001.zip]

Archive with 3 entries (2 files):
- cancers-454401 - supplementary file 3.21/
- cancers-454401 - supplementary file 3.21/cancers-454401 - Supplementary - final check.pdf
- cancers-454401 - supplementary file 3.21/cancers-454401 - Supplementary Tables 1-7.xlsx
