# Supplementary material for: A Systematic Pan-Cancer Analysis of Genetic Heterogeneity Reveals Associations with Epigenetic Modifiers
Source: Cancers (Basel). 2019 Mar 20;11(3):391. doi: 10.3390/cancers11030391 (PMC6468518; doi:10.3390/cancers11030391)
Supplement: Supplementary file 1 [file cancers-11-00391-s001.zip › cancers-454401 - supplementary file 3.21/cancers-454401 - Supplementary Tables 1-7.xlsx]

## Sheet: SupTable1
Supplementary Table 1. Clinical data and genomic features (genomic instability and MATH values) for samples from 16 different TCGA cancer types: THCA (thyroid carcinoma), KICH (kidney Chromophobe), BRCA (breast invasive carcinoma), PRAD (prostate adenocarcinoma), UCEC (uterine Corpus Endometrial Carcinoma), PAAD (pancreatic adenocarcinoma), KIRC (kidney renal clear cell carcinoma), KIRP (kidney r…
Cohort	Sample	VitalStatus	Age	Days	Stage	Metastasis	Radiation	Therapy	GI	ITH (MATH)
ACC	TCGA-PK-A5H9	0	27	616	Stage II		no	no	122	128.226
ACC	TCGA-PA-A5YG	0	51	756	Stage II		no	no	47	71.3844
ACC	TCGA-OR-A5JD	0	57	3038	Stage II		no	no	82	101.534
ACC	TCGA-P6-A5OF	1	55	207	Stage III		no	no	78	124.526
ACC	TCGA-PK-A5HA	0	63	1201	Stage I		no	no	168	125.998
ACC	TCGA-OR-A5L6	0	60	861	Stage II		no	no	107	111.6
ACC	TCGA-OR-A5L4	0	48	967	Stage III		no	no	80	116.819
ACC	TCGA-OR-A5L2	1	83	1852	Stage II		no	no	244	94.8078
ACC	TCGA-OR-A5L3	0	67	4628	Stage I		no	no	95	111.066
ACC	TCGA-OR-A5L1	0	37	1781	Stage II		no	no	69	119.667
ACC	TCGA-PK-A5HC	0	44	679	Stage III		no	no	218	116.069
ACC	TCGA-OR-A5L8	0	36	885	Stage II		no	no	99	118.653
ACC	TCGA-OR-A5L9	0	53	871	Stage II		no	no	91	120.109
ACC	TCGA-OR-A5LT	0	57	549	Stage III		no	no	104	126.215
ACC	TCGA-OR-A5LS	0	34	1096	Stage II		no	no	146	129.474
ACC	TCGA-OR-A5LP	0	37	1857	Stage II		no	no	88	125.277
ACC	TCGA-OR-A5LF	1	74	445	Stage III		no	no	121	132.616
ACC	TCGA-OR-A5LG	0	46	1589	Stage III		no	no	128	125.525
ACC	TCGA-OR-A5LE	1	14	662	Stage II		no	no	127	121.351
ACC	TCGA-PK-A5H8	0	42	3623	Stage II		no	no	67	94.5016
ACC	TCGA-OR-A5LN	0	31	2342	Stage II		no	no	128	129.203
ACC	TCGA-OR-A5LO	1	61	2405	Stage II		no	no	161	114.991
ACC	TCGA-OR-A5LL	1	75	1613	Stage II		no	no	99	83.6375
ACC	TCGA-OR-A5LK	0	62	2740	Stage II		no	no	119	97.2586
ACC	TCGA-OR-A5LH	1	36	2385	Stage II		no	no	101	102.642
ACC	TCGA-OR-A5KB	0	61	741	Stage II		no	no	2428	48.7265
ACC	TCGA-OR-A5KO	0	39	1414	Stage IV		no	no	147	120.604
ACC	TCGA-OR-A5KQ	0	20	2677	Stage II		no	no	102	130.81
ACC	TCGA-OR-A5KP	0	45	2777	Stage II		no	no	146	88.9898
ACC	TCGA-OR-A5KY	1	23	391	Stage IV		no	no	131	119.64
ACC	TCGA-OR-A5KX	0	25	1364	Stage III		no	no	109	96.0944
ACC	TCGA-OR-A5J4	1	23	423	Stage IV		no	no	204	79.52
ACC	TCGA-OR-A5J7	1	30	490	Stage III		no	no	112	98.2106
ACC	TCGA-OR-A5J2	1	44	1677	Stage IV		no	no	95	129.994
ACC	TCGA-OR-A5J3	0	23	2091	Stage III		no	no	89	132.033
ACC	TCGA-P6-A5OH	1	59	0	Stage IV		no	no	267	92.3799
ACC	TCGA-OR-A5JG	1	61	541	Stage IV		no	no	143	111.518
ACC	TCGA-OR-A5JA	1	53	922	Stage IV		no	no	700	78.0255
ACC	TCGA-OR-A5JB	1	52	551	Stage IV		no	no	442	37.115
ACC	TCGA-OR-A5JC	1	37	1750			no	no	98	103.401
ACC	TCGA-OR-A5JL	0	36	2056	Stage I		no	no	103	128.195
ACC	TCGA-OR-A5JO	0	26	1194	Stage I		no	no	125	94.3473
ACC	TCGA-OR-A5JH	0	32	2110	Stage II		no	no	68	96.7297
ACC	TCGA-OR-A5JI	0	22	2331	Stage I		no	no	69	122.969
ACC	TCGA-OR-A5JJ	1	65	490	Stage IV		no	no	112	132.845
ACC	TCGA-OR-A5JV	0	55	2023	Stage II		no	no	72	94.9238
ACC	TCGA-OR-A5JP	0	40	464	Stage II		no	no	169	92.2507
ACC	TCGA-OR-A5JQ	0	26	1103	Stage II		no	no	87	93.257
ACC	TCGA-OR-A5JR	0	45	3688	Stage I		no	no	69	133.756
ACC	TCGA-OR-A5K0	0	69	1029	Stage II		no	no	189	114.633
ACC	TCGA-OR-A5L5	0	77	1317	Stage I		no	no	114	126.27
ACC	TCGA-OR-A5LR	0	30	853	Stage II		no	no	58	94.291
ACC	TCGA-OR-A5LD	1	52	1197	Stage III		no	no	107	80.3676
ACC	TCGA-OR-A5LC	1	71	159	Stage IV		no	no	139	110.425
ACC	TCGA-OR-A5LA	0	52	719	Stage II		no	no	68	121.931
ACC	TCGA-OR-A5LJ	1	54	1105	Stage IV		no	no	676	117.648
ACC	TCGA-OR-A5LI	1	42	436	Stage IV		no	no	177	113.763
ACC	TCGA-OR-A5KU	0	37	4673	Stage II		no	no	103	114.033
ACC	TCGA-OR-A5KT	0	44	2895	Stage I		no	no	81	92.8032
ACC	TCGA-OR-A5KS	0	72	2549	Stage II		no	no	133	103.921
ACC	TCGA-OR-A5KZ	1	42	125	Stage II		no	no	86	129.059
ACC	TCGA-OR-A5J5	1	30	365	Stage III		no	no	636	104.658
ACC	TCGA-OR-A5J6	0	29	2703	Stage II		no	no	139	113.813
ACC	TCGA-OR-A5J1	1	58	1355	Stage II		no	no	54	82.8579
ACC	TCGA-OR-A5J9	0	22	1352	Stage II		no	no	147	120.298
ACC	TCGA-OR-A5JE	1	17	2105	Stage I		no	no	148	109.469
ACC	TCGA-OR-A5K6	0	56	1493	Stage II		no	no	141	104.728
ACC	TCGA-OR-A5K3	0	53	3465	Stage II		no	no	198	129.069
ACC	TCGA-OR-A5K1	0	48	3289	Stage II		no	no	100	132.601
ACC	TCGA-OR-A5K9	1	61	344	Stage II		no	no	270	95.6662
ACC	TCGA-OR-A5K8	0	39	749	Stage II		no	no	98	125.542
BLCA	TCGA-FD-A3B7	1	66	122	Stage III	MX	no	no	89	70.4066
BLCA	TCGA-KQ-A41Q	0	89	1429	Stage III	MX	no	no	184	40.6457
BLCA	TCGA-KQ-A41S	0	87	35	Stage III	MX	no	no	303	76.954
BLCA	TCGA-KQ-A41R	0	80	1350	Stage II	MX	no	no	916	60.2959
BLCA	TCGA-FD-A62N	0	69	82	Stage III	MX	no	no	115	40.4345
BLCA	TCGA-FD-A62P	1	76	191	Stage II	MX	no	no	494	61.9282
BLCA	TCGA-KQ-A41O	0	84	1538	Stage IV	M0	no	no	286	49.5412
BLCA	TCGA-KQ-A41N	0	73	1604	Stage III	M0	no	no	280	25.782
BLCA	TCGA-BT-A0YX	1	70	400	Stage III	M0	no	no	723	23.4867
BLCA	TCGA-E7-A85H	0	64	394	Stage III	M0	no	no	508	65.9997
BLCA	TCGA-DK-A1AE	0	84	491	Stage III	M0	no	no	130	20.6957
BLCA	TCGA-FD-A43P	0	74	832	Stage II	MX	no	no	489	50.3613
BLCA	TCGA-CU-A5W6	1	70	56	Stage III	M0	no	no	266	39.8125
BLCA	TCGA-DK-AA6L	1	48	1163	Stage IV	MX	no	no	473	43.2425
BLCA	TCGA-DK-AA6X	0	63	467	Stage II	M0	no	no	132	32.1948
BLCA	TCGA-H4-A2HO	0	53	46	Stage III	MX	no	no	113	24.8788
BLCA	TCGA-GV-A3JX	0	59	581	Stage III	MX	no	no	349	91.0144
BLCA	TCGA-ZF-AA54	1	71	590	Stage III	MX	no	no	222	49.9256
BLCA	TCGA-ZF-AA56	1	79	259	Stage III	MX	no	no	124	57.6567
BLCA	TCGA-ZF-AA58	0	61	1649	Stage IV	MX	no	no	258	43.7767
BLCA	TCGA-ZF-AA5H	0	60	897	Stage IV	M0	no	no	81	54.3225
BLCA	TCGA-ZF-AA5N	1	62	168	Stage IV	M1	no	no	62	29.1639
BLCA	TCGA-DK-A6B1	0	67	2049	Stage II	M0	no	no	166	53.7026
BLCA	TCGA-DK-A6B0	0	61	2330	Stage II	M0	no	no	35	26.9564
BLCA	TCGA-HQ-A5NE	1	56	370	Stage III	M0	no	no	417	66.5343
BLCA	TCGA-E7-A5KE	0	78	17	Stage II	M0	no	no	249	46.1428
BLCA	TCGA-DK-A2I4	0	79	4343	Stage III	M0	no	no	1109	37.1898
BLCA	TCGA-ZF-AA4U	1	70	262	Stage III	MX	no	no	82	59.2684
BLCA	TCGA-MV-A51V	0	75	410	Stage III	M0	no	no	2167	70.3176
BLCA	TCGA-ZF-A9R3	1	53	949	Stage II	M0	no	no	108	44.96
BLCA	TCGA-G2-AA3B	0	75	2008	Stage II	M0	no	no	883	78.5778
BLCA	TCGA-ZF-A9R2	0	75	642	Stage II	M0	no	no	179	60.716
BLCA	TCGA-XF-AAN4	1	77	823	Stage III	MX	no	no	78	39.3139
BLCA	TCGA-GC-A3BM	1	70	651	Stage II	M0	no	no	155	34.5088
BLCA	TCGA-XF-AAN2	1	73	1869	Stage II	MX	no	no	524	24.3696
BLCA	TCGA-XF-AAN8	1	74	118	Stage III	MX	no	no	5	76.5626
BLCA	TCGA-DK-A3IT	0	62	648	Stage III	M0	no	no	457	48.3457
BLCA	TCGA-DK-A3IN	1	72	250	Stage III	M0	no	no	452	44.1968
BLCA	TCGA-DK-A3IK	1	87	146	Stage IV	M0	no	no	243	47.7057
BLCA	TCGA-E7-A678	0	55	798	Stage III	M0	no	no	59	23.298
BLCA	TCGA-DK-AA75	1	82	340	Stage III	M0	no	no	561	55.5043
BLCA	TCGA-ZF-AA4W	0	56	1830	Stage III	MX	no	no	650	45.8716
BLCA	TCGA-ZF-AA4V	0	66	1806	Stage III	M0	no	no	790	43.7367
BLCA	TCGA-4Z-AA83	0	52	2024	Stage II	M0	no	no	100	24.5007
BLCA	TCGA-4Z-AA87	0	72	1454	Stage III	M0	no	no	306	60.4435
BLCA	TCGA-4Z-AA86	1	66	311	Stage IV	M0	no	no	251	60.7454
BLCA	TCGA-BT-A2LB	1	73	492	Stage III	M0	no	no	714	46.2819
BLCA	TCGA-PQ-A6FN	0	78	507	Stage III	MX	no	no	99	41.8484
BLCA	TCGA-YC-A8S6	0	71	293	Stage II	MX	no	no	124	41.9079
BLCA	TCGA-DK-A3IS	0	68	1529	Stage II	M0	no	no	415	32.6675
BLCA	TCGA-ZF-A9RM	0	70	1455	Stage II	MX	no	no	113	109.983
BLCA	TCGA-ZF-A9RN	1	67	615	Stage III	M0	no	no	232	44.6504
BLCA	TCGA-FD-A6TK	0	60	330	Stage III	MX	no	no	148	61.2615
BLCA	TCGA-DK-A6AV	0	82	1952	Stage II	M0	no	no	157	51.891
BLCA	TCGA-K4-A5RJ	0	75	539	Stage II	MX	no	no	411	31.7264
BLCA	TCGA-K4-A5RI	1	67	356	Stage III	MX	no	no	162	61.3901
BLCA	TCGA-FT-A3EE	1	80	99	Stage III	MX	no	no	144	51.2401
BLCA	TCGA-XF-A9T0	0	68	799	Stage III	MX	no	no	942	35.9618
BLCA	TCGA-GV-A40G	0	77	580	Stage II	MX	no	no	208	67.31
BLCA	TCGA-E7-A541	1	66	778	Stage II	MX	no	no	543	46.286
BLCA	TCGA-CF-A47Y	0	55	373	Stage II	M0	no	no	82	32.2186
BLCA	TCGA-ZF-AA4N	1	74	88	Stage II		no	no	192	46.4733
BLCA	TCGA-4Z-AA7Q	1	79	510	Stage III	M0	no	no	281	52.95
BLCA	TCGA-4Z-AA7S	1	66	1064	Stage III	M0	no	no	80	44.2552
BLCA	TCGA-4Z-AA7M	0	65	495	Stage III	M0	no	no	628	52.5194
BLCA	TCGA-4Z-AA7O	0	64	512	Stage II	M0	no	no	220	25.0451
BLCA	TCGA-FD-A5BY	0	63	251	Stage III	MX	no	no	59	47.5469
BLCA	TCGA-FD-A5BX	1	82	173	Stage IV	MX	no	no	387	28.0492
BLCA	TCGA-FD-A5BU	0	76	588	Stage II	MX	no	no	89	43.9032
BLCA	TCGA-FD-A5BR	0	57	813	Stage II	MX	no	no	112	59.3088
BLCA	TCGA-GD-A3OP	0	84	64	Stage IV	MX	no	no	493	44.679
BLCA	TCGA-UY-A78O	0	74	2312	Stage II	MX	no	no	228	51.399
BLCA	TCGA-UY-A78M	1	81	690	Stage IV	MX	no	no	186	64.6997
BLCA	TCGA-G2-A2ES	1	85	1004	Stage II	M0	no	no	492	27.9848
BLCA	TCGA-CU-A3QU	0	58	158	Stage IV	M0	no	no	117	36.1119
BLCA	TCGA-GC-A6I3	0	90	423	Stage IV	MX	no	no	272	50.0992
BLCA	TCGA-CF-A1HS	0	75	382	Stage III	M0	no	no	349	88.1464
BLCA	TCGA-UY-A9PA	0	47	119	Stage III	MX	no	no	237	50.0957
BLCA	TCGA-UY-A9PB	0	48	899	Stage III	MX	no	no	681	45.0556
BLCA	TCGA-UY-A9PE	0	86	189	Stage IV	MX	no	no	258	53.7899
BLCA	TCGA-UY-A9PD	0	80	542	Stage III	MX	no	no	331	55.4344
BLCA	TCGA-UY-A9PF	0	77	117	Stage IV	MX	no	no	557	44.8367
BLCA	TCGA-BL-A5ZZ	0	80	377	Stage III	MX	no	no	208	38.5211
BLCA	TCGA-2F-A9KP	1	66	364	Stage IV	MX	no	no	159	43.702
BLCA	TCGA-2F-A9KQ	0	69	2886	Stage III	M0	no	no	83	24.0682
BLCA	TCGA-UY-A78K	1	60	536	Stage IV	MX	no	no	1059	47.8756
BLCA	TCGA-2F-A9KW	1	67	254	Stage III	MX	no	no	132	32.7788
BLCA	TCGA-2F-A9KT	0	83	3314	Stage II	M0	no	no	415	32.7862
BLCA	TCGA-E7-A4IJ	1	56	674	Stage II	M0	no	no	395	81.761
BLCA	TCGA-E7-A6MF	0	37	750	Stage II	M0	no	no	55	24.3853
BLCA	TCGA-E7-A6MD	0	66	129	Stage IV	M0	no	no	526	52.6396
BLCA	TCGA-BT-A3PK	1	80	303	Stage II	MX	no	no	459	59.0077
BLCA	TCGA-GU-A42Q	1	67	344	Stage III	M0	no	no	215	50.4084
BLCA	TCGA-BL-A13I	1	57	223	Stage III	M0	no	no	115	31.5447
BLCA	TCGA-XF-A9SP	1	59	454	Stage III	MX	no	no	378	58.6529
BLCA	TCGA-XF-A9ST	1	68	128	Stage III	MX	no	no	665	66.5269
BLCA	TCGA-XF-A9SW	1	85	362	Stage IV	MX	no	no	68	34.5212
BLCA	TCGA-XF-A9SI	0	73	2423	Stage II	MX	no	no	487	46.5129
BLCA	TCGA-XF-A9SG	0	81	1479	Stage II	MX	no	no	235	50.6254
BLCA	TCGA-BT-A42F	0	64	864	Stage IV	MX	no	no	214	35.9903
BLCA	TCGA-ZF-A9RG	0	70	1786	Stage III	MX	no	no	288	51.0228
BLCA	TCGA-ZF-A9RF	0	74	1949	Stage II	M0	no	no	298	63.5235
BLCA	TCGA-R3-A69X	0	70	433	Stage III	M0	no	no	261	44.478
BLCA	TCGA-E7-A97P	1	73	437	Stage II	M0	no	no	243	37.9546
BLCA	TCGA-BT-A20O	1	75	370	Stage III	MX	no	no	224	34.4985
BLCA	TCGA-BT-A20U	1	70	455	Stage III	M0	no	no	103	51.9314
BLCA	TCGA-CU-A3KJ	0	75	562	Stage III	M0	no	no	277	55.2834
BLCA	TCGA-GC-A3RC	0	59	484	Stage II	M0	no	no	445	49.1514
BLCA	TCGA-CU-A0YO	1	84	149	Stage IV	MX	no	no	132	57.9711
BLCA	TCGA-FD-A3B8	0	56	384	Stage II	MX	no	no	94	55.318
BLCA	TCGA-DK-A1A3	1	60	665	Stage IV	M0	no	no	726	52.988
BLCA	TCGA-DK-A1A5	1	79	65	Stage II	M0	no	no	318	57.1661
BLCA	TCGA-DK-A1A6	0	53	2020	Stage IV	M0	no	no	360	54.8336
BLCA	TCGA-FD-A3B3	1	74	974	Stage III	MX	no	no	213	45.9519
BLCA	TCGA-FD-A3B5	1	86	272	Stage IV	MX	no	no	173	76.1649
BLCA	TCGA-FD-A3B6	1	75	1005	Stage II	MX	no	no	322	49.412
BLCA	TCGA-XF-AAML	1	75	232	Stage II	MX	no	no	577	43.6059
BLCA	TCGA-H4-A2HQ	0	64	590	Stage IV	M1	no	no	535	59.159
BLCA	TCGA-FD-A62O	1	74	216	Stage IV	MX	no	no	227	39.7225
BLCA	TCGA-FD-A6TB	0	82	572	Stage III	MX	no	no	237	38.5091
BLCA	TCGA-K4-A4AB	0	76	84	Stage III	MX	no	no	111	40.6519
BLCA	TCGA-DK-A1AB	1	74	508	Stage IV	M0	no	no	234	29.0475
BLCA	TCGA-DK-A1AD	0	69	3420	Stage IV	M0	no	no	265	50.8477
BLCA	TCGA-DK-A1AG	0	65	475	Stage III	M0	no	no	148	27.5302
BLCA	TCGA-XF-A8HH	1	61	57	Stage IV	M0	no	no	132	45.1069
BLCA	TCGA-CF-A5U8	0	59	399	Stage II	M0	no	no	78	58.4557
BLCA	TCGA-GV-A6ZA	0	54	691	Stage II	MX	no	no	366	44.7824
BLCA	TCGA-CF-A5UA	0	67	365	Stage II	M0	no	no	96	38.3591
BLCA	TCGA-BL-A3JM	1	62	205	Stage III	M0	no	no	242	41.0388
BLCA	TCGA-FD-A3N5	1	69	685	Stage II	MX	no	no	378	55.5421
BLCA	TCGA-FD-A43N	0	76	230	Stage III	MX	no	no	215	72.4289
BLCA	TCGA-FD-A43X	0	84	110	Stage II	MX	no	no	382	29.8039
BLCA	TCGA-FD-A3NA	0	60	1845	Stage II	MX	no	no	205	49.2223
BLCA	TCGA-4Z-AA7W	0	55	840	Stage II	M0	no	no	630	51.5624
BLCA	TCGA-GU-AATO	1	75	324	Stage IV	MX	no	no	371	45.2012
BLCA	TCGA-4Z-AA7R	1	73	522	Stage IV	M0	no	no	417	60.4022
BLCA	TCGA-LC-A66R	0	78	466	Stage IV	MX	no	no	159	56.2366
BLCA	TCGA-SY-A9G0	1	82	1008	Stage IV	M0	no	no	66	53.9982
BLCA	TCGA-DK-AA6P	0	72	457	Stage II	M0	no	no	245	77.2447
BLCA	TCGA-DK-AA6Q	1	61	413	Stage IV	M0	no	no	139	39.0058
BLCA	TCGA-GU-AATQ	1	68	213	Stage III	MX	no	no	207	50.7205
BLCA	TCGA-GU-AATP	0	74	1003	Stage IV	MX	no	no	385	58.3963
BLCA	TCGA-GV-A3JV	1	66	434	Stage IV	MX	no	no	143	59.304
BLCA	TCGA-FD-A3N6	0	43	851	Stage II	MX	no	no	146	30.6584
BLCA	TCGA-ZF-AA52	1	70	1077	Stage III	MX	no	no	150	56.5188
BLCA	TCGA-ZF-AA5P	0	65	372	Stage IV	M0	no	no	76	56.2868
BLCA	TCGA-CF-A9FF	0	52	361	Stage II	M0	no	no	180	48.8231
BLCA	TCGA-CF-A9FL	1	85	565	Stage III	M0	no	no	72	23.3123
BLCA	TCGA-CF-A9FM	0	50	398	Stage I	M0	no	no	29	19.8209
BLCA	TCGA-CF-A9FH	0	85	-64	Stage II	M0	no	no	50	26.816
BLCA	TCGA-K4-A54R	0	59	842	Stage II	MX	no	no	1074	25.6984
BLCA	TCGA-FD-A3SM	1	70	547	Stage IV	M1	no	no	228	24.9679
BLCA	TCGA-HQ-A5ND	1	78	274	Stage IV	M0	no	no	104	51.5485
BLCA	TCGA-E7-A5KF	0	67	20	Stage II	M0	no	no	239	23.5046
BLCA	TCGA-DK-A2I2	1	63	237	Stage IV	M0	no	no	144	48.0805
BLCA	TCGA-DK-A2I1	0	73	546	Stage II	M0	no	no	267	48.6824
BLCA	TCGA-DK-A2I6	0	81	2656	Stage IV	M0	no	no	332	54.0242
BLCA	TCGA-YF-AA3M	0	57	415	Stage II	MX	no	no	206	68.3292
BLCA	TCGA-FT-A61P	0	76	337	Stage IV	MX	no	no	197	46.8693
BLCA	TCGA-BT-A0S7	1	75	200	Stage III	MX	no	no	61	100.224
BLCA	TCGA-E7-A3X6	1	70	904	Stage II	M0	no	no	136	30.5993
BLCA	TCGA-E7-A7PW	0	63	416	Stage III	M0	no	no	124	115.874
BLCA	TCGA-ZF-A9R5	0	59	1090	Stage III	M0	no	no	120	21.6906
BLCA	TCGA-ZF-A9R1	0	81	773	Stage IV	M0	no	no	121	28.5349
BLCA	TCGA-K4-A6FZ	0	75	55	Stage III	MX	no	no	448	47.4488
BLCA	TCGA-ZF-A9R0	1	82	680	Stage III	M0	no	no	242	55.9074
BLCA	TCGA-PQ-A6FI	0	70	372	Stage II	MX	no	no	181	62.9441
BLCA	TCGA-DK-A2HX	1	80	1420	Stage IV	M0	no	no	136	80.0923
BLCA	TCGA-DK-A3IM	1	76	248	Stage III	M0	no	no	115	106.569
BLCA	TCGA-DK-A3IL	1	79	413	Stage IV	M0	no	no	214	55.0024
BLCA	TCGA-E7-A677	0	81	820	Stage II	M0	no	no	283	26.9564
BLCA	TCGA-GD-A6C6	0	64	67	Stage III	MX	no	no	314	51.3723
BLCA	TCGA-DK-AA74	0	75	1708	Stage III	M0	no	no	268	49.1578
BLCA	TCGA-DK-AA71	0	71	415	Stage II	M0	no	no	780	48.7812
BLCA	TCGA-ZF-AA4T	1	65	599	Stage IV	MX	no	no	120	75.9499
BLCA	TCGA-4Z-AA89	0	60	902	Stage IV	M0	no	no	166	84.7573
BLCA	TCGA-4Z-AA81	1	80	1270	Stage II	M0	no	no	251	49.5388
BLCA	TCGA-4Z-AA80	1	73	19	Stage II	M0	no	no	496	69.739
BLCA	TCGA-4Z-AA82	1	59	1556	Stage IV	M0	no	no	129	62.5314
BLCA	TCGA-4Z-AA84	0	61	460	Stage IV	M1	no	no	588	61.9772
BLCA	TCGA-E7-A519	0	72	508	Stage II	M0	no	no	81	20.8227
BLCA	TCGA-FD-A6TH	1	63	131	Stage IV	MX	no	no	185	59.0473
BLCA	TCGA-FD-A6TI	1	73	294	Stage IV	MX	no	no	145	37.5798
BLCA	TCGA-DK-A6AW	0	70	1621	Stage II	M0	no	no	4300	15.8604
BLCA	TCGA-FD-A6TF	1	80	69	Stage IV	M1	no	no	168	54.1686
BLCA	TCGA-FD-A6TG	1	73	93	Stage IV	MX	no	no	487	55.2605
BLCA	TCGA-FD-A6TD	1	77	386	Stage III	MX	no	no	159	51.9544
BLCA	TCGA-FD-A6TE	0	54	376	Stage IV	MX	no	no	275	42.36
BLCA	TCGA-GC-A3WC	0	80	540	Stage III	MX	no	no	175	33.0561
BLCA	TCGA-ZF-A9RC	0	77	2868	Stage III	MX	no	no	1164	54.3587
BLCA	TCGA-K4-A5RH	0	69	276	Stage III	MX	no	no	217	48.5453
BLCA	TCGA-E7-A7XN	0	66	428	Stage III	M0	no	no	1071	29.1225
BLCA	TCGA-DK-A3X1	0	78	2009	Stage III	M0	no	no	1019	47.5551
BLCA	TCGA-DK-A3X2	1	85	547	Stage IV	M0	no	no	162	79.5014
BLCA	TCGA-5N-A9KM	1	73	530	Stage III	MX	no	no	263	26.4455
BLCA	TCGA-5N-A9KI	1	76	76	Stage III	MX	no	no	190	41.7584
BLCA	TCGA-XF-A9T8	1	64	418	Stage III	MX	no	no	825	37.065
BLCA	TCGA-XF-AAMH	1	80	344	Stage IV	MX	no	no	77	27.086
BLCA	TCGA-XF-A9T6	0	88	64	Stage III	MX	no	no	366	27.181
BLCA	TCGA-XF-A9T3	0	69	68	Stage IV	MX	no	no	480	45.1143
BLCA	TCGA-XF-A9T2	1	54	575	Stage III	MX	no	no	110	24.3612
BLCA	TCGA-XF-AAMQ	0	59	2177	Stage II	MX	no	no	248	44.2854
BLCA	TCGA-XF-AAMW	1	79	253	Stage IV	MX	no	no	39	35.1142
BLCA	TCGA-XF-AAMT	1	75	90	Stage IV	MX	no	no	124	47.8188
BLCA	TCGA-XF-AAMX	1	87	206	Stage III	MX	no	no	372	62.5584
BLCA	TCGA-K4-A6MB	0	64	469	Stage IV	MX	no	no	401	63.3308
BLCA	TCGA-BL-A13J	1	65	81	Stage IV	M0	no	no	143	48.7336
BLCA	TCGA-CF-A47W	0	42	368	Stage II	M0	no	no	33	20.7637
BLCA	TCGA-ZF-AA4R	1	67	1036	Stage IV	MX	no	no	91	79.8323
BLCA	TCGA-E7-A7DU	0	73	28	Stage III	M0	no	no	307	51.4549
BLCA	TCGA-E7-A7DV	0	44	37	Stage IV	MX	no	no	366	52.3273
BLCA	TCGA-4Z-AA7Y	0	60	1522	Stage II	M0	no	no	355	23.9612
BLCA	TCGA-CU-A72E	1	76	413	Stage IV	M0	no	no	127	30.8073
BLCA	TCGA-K4-AAQO	0	56	359	Stage III	MX	no	no	292	53.4907
BLCA	TCGA-FD-A5BZ	1	77	835	Stage IV	MX	no	no	157	53.6803
BLCA	TCGA-FD-A5BV	1	47	163	Stage III	MX	no	no	140	65.2344
BLCA	TCGA-FD-A5BT	1	84	335	Stage III	MX	no	no	131	40.2835
BLCA	TCGA-HQ-A2OF	0	52	1947	Stage III	M0	no	no	140	57.0231
BLCA	TCGA-GD-A3OQ	0	48	95	Stage IV	MX	no	no	128	86.5348
BLCA	TCGA-S5-A6DX	1	83	56	Stage IV	MX	no	no	768	34.0174
BLCA	TCGA-G2-A2EO	1	69	1804	Stage III	M0	no	no	989	44.3721
BLCA	TCGA-GC-A6I1	1	90	272	Stage II	MX	no	no	278	52.3188
BLCA	TCGA-UY-A9PH	0	72	1561	Stage II	MX	no	no	424	52.8856
BLCA	TCGA-CF-A1HR	0	62	389	Stage III	M0	no	no	362	62.7351
BLCA	TCGA-2F-A9KO	1	63	734	Stage IV	M0	no	no	628	45.9063
BLCA	TCGA-2F-A9KR	1	59	3183	Stage III	M0	no	no	300	69.8753
BLCA	TCGA-UY-A78N	1	79	2641	Stage IV	MX	no	no	273	31.4491
BLCA	TCGA-E7-A6ME	0	75	731	Stage II	M0	no	no	161	37.065
BLCA	TCGA-BT-A3PH	1	76	142	Stage IV	MX	no	no	527	30.2027
BLCA	TCGA-GU-A42P	1	72	332	Stage IV	M0	no	no	311	76.3764
BLCA	TCGA-GC-A3OO	0	79	481	Stage II	M0	no	no	163	57.5656
BLCA	TCGA-CF-A3MI	0	62	370	Stage II	M0	no	no	91	79.9257
BLCA	TCGA-CF-A3MG	0	48	369	Stage II	M0	no	no	168	62.7069
BLCA	TCGA-GC-A3I6	1	45	630	Stage III	M0	no	no	222	39.6976
BLCA	TCGA-ZF-A9R9	1	58	864	Stage IV	MX	no	no	233	61.6362
BLCA	TCGA-ZF-A9R4	0	83	921	Stage II	M0	no	no	283	38.4378
BLCA	TCGA-ZF-A9R7	0	76	665	Stage II	M0	no	no	796	35.9658
BLCA	TCGA-XF-A9SJ	1	83	98	Stage IV	MX	no	no	353	65.3692
BLCA	TCGA-XF-A9SL	1	69	2020	Stage IV	MX	no	no	129	40.7308
BLCA	TCGA-XF-A9SM	0	76	1048	Stage III	MX	no	no	290	46.7627
BLCA	TCGA-ZF-A9RL	0	61	2703	Stage II	MX	no	no	409	57.822
BLCA	TCGA-BT-A42C	0	64	873	Stage II	M0	no	no	411	88.5641
BLCA	TCGA-ZF-A9RD	1	75	408	Stage IV	MX	no	no	214	53.7882
BLCA	TCGA-C4-A0F7	1	77	62	Stage IV	M0	no	no	86	53.3319
BLCA	TCGA-C4-A0F6	0	82	700	Stage III	M0	no	no	241	54.0713
BLCA	TCGA-C4-A0F1	0	71	89	Stage III	M0	no	no	192	25.6039
BLCA	TCGA-C4-A0F0	0	60	59	Stage II	M0	no	no	109	70.2284
BLCA	TCGA-K4-A3WS	0	66	761	Stage III	MX	no	no	315	59.677
BLCA	TCGA-K4-A3WV	0	77	646	Stage II	MX	no	no	83	68.0565
BLCA	TCGA-K4-A3WU	0	87	105	Stage III	MX	no	no	255	50.4084
BLCA	TCGA-E7-A97Q	1	60	246	Stage IV	MX	no	no	76	47.5067
BLCA	TCGA-CF-A7I0	0	54	368	Stage II	M0	no	no	58	21.4516
BLCA	TCGA-BT-A20J	1	75	579	Stage II	MX	no	no	552	51.5065
BLCA	TCGA-S5-AA26	0	46	503	Stage III	MX	no	no	261	25.6604
BLCA	TCGA-GU-A767	1	81	144	Stage IV	MX	no	no	510	72.3176
BLCA	TCGA-GU-A766	0	62	480	Stage II	MX	no	no	225	49.7668
BLCA	TCGA-GU-A764	0	66	610	Stage II	MX	no	no	158	60.1614
BLCA	TCGA-GU-A763	0	72	997	Stage III	M0	no	no	81	23.3113
BLCA	TCGA-GU-A762	1	87	232	Stage IV	MX	no	no	120	32.5449
BLCA	TCGA-BT-A20X	1	56	251	Stage IV	M0	no	no	86	76.0494
BLCA	TCGA-BT-A20V	1	59	154	Stage IV	M0	no	no	120	63.3699
BLCA	TCGA-BT-A20W	1	71	254	Stage II	M0	no	no	114	51.1117
BLCA	TCGA-BT-A20R	1	79	154	Stage IV	M0	no	no	332	62.8866
BLCA	TCGA-BT-A20P	1	81	544	Stage III	M0	no	no	100	26.972
BLCA	TCGA-BT-A20Q	1	73	593	Stage IV	M0	no	no	110	32.0008
BLCA	TCGA-E7-A4XJ	1	66	68	Stage II	M0	no	no	54	24.5905
BLCA	TCGA-CU-A0YR	1	83	460	Stage IV	M0	no	no	178	55.2345
BLCA	TCGA-GC-A3RB	0	54	582	Stage III	M0	no	no	193	58.9105
BLCA	TCGA-GC-A3RD	0	83	428	Stage III	M0	no	no	110	44.7024
BLCA	TCGA-CU-A0YN	1	60	393	Stage III	M0	no	no	177	51.0518
BRCA	TCGA-AC-A23C	0	62	585	Stage II	MX	no	no	93	38.124
BRCA	TCGA-AC-A23H	1	90	174	Stage II	M0	no	no	4420	34.8645
BRCA	TCGA-A8-A06Z	0	84	31	Stage II	M0	no	no	58	55.9132
BRCA	TCGA-BH-A18L	1	50	811	Stage III	M0	no	no	38	62.8086
BRCA	TCGA-A2-A0EV	0	80	968	Stage I	M0	no	no	57	47.655
BRCA	TCGA-BH-A18T	1	70	224	Stage II	M0	no	no	71	49.8294
BRCA	TCGA-AR-A24P	0	47	84	Stage I	M0	no	no	17	47.701
BRCA	TCGA-C8-A1HL	0	NA	317	Stage III	M0	no	no	27	42.261
BRCA	TCGA-A8-A09W	0	70	30	Stage III	M0	no	no	80	37.2315
BRCA	TCGA-A8-A09X	1	62	426	Stage III	M0	no	no	55	30.3139
BRCA	TCGA-A8-A09Z	0	83	0	Stage II	M0	no	no	1313	17.891
BRCA	TCGA-A8-A09K	0	68	912	Stage II	M0	no	no	35	25.2205
BRCA	TCGA-A8-A09N	0	57	31	Stage III	M0	no	no	70	24.6853
BRCA	TCGA-C8-A1HN	0	56	394	Stage II	M0	no	no	44	43.7394
BRCA	TCGA-AN-A0XL	0	61	163	Stage II	M0	no	no	27	30.4255
BRCA	TCGA-A8-A090	0	74	0	Stage II	M0	no	no	33	49.1327
BRCA	TCGA-A8-A096	0	73	0	Stage II	M0	no	no	25	22.2376
BRCA	TCGA-A8-A06U	1	80	883	Stage II	M0	no	no	54	36.9416
BRCA	TCGA-BH-A1EN	1	78	2127	Stage II	M0	no	no	44	40.2741
BRCA	TCGA-A8-A06Q	0	63	31	Stage III	M0	no	no	199	47.1926
BRCA	TCGA-D8-A1JK	0	90	612	Stage II	M0	no	no	164	56.9768
BRCA	TCGA-AN-A04A	0	36	90	Stage III	M0	no	no	26	29.8818
BRCA	TCGA-AN-A04C	0	51	54	Stage II	M0	no	no	64	53.3173
BRCA	TCGA-B6-A0IP	1	74	3926	Stage I	M0	no	no	23	42.185
BRCA	TCGA-AN-A041	0	29	7	Stage II	M0	no	no	23	46.2829
BRCA	TCGA-B6-A0IK	1	63	571	Stage III	M0	no	no	139	29.7974
BRCA	TCGA-B6-A0IO	0	66	5042	Stage II	M0	no	no	65	68.8393
BRCA	TCGA-B6-A0IN	1	45	2573	Stage X	MX	no	no	39	51.562
BRCA	TCGA-BH-A1FH	1	47	1034	Stage IV	M1	no	no	4	6.66639
BRCA	TCGA-E9-A5UO	0	41	785	Stage II	M0	no	no	34	38.412
BRCA	TCGA-BH-A1FC	1	78	3472	Stage II	M0	no	no	63	43.0755
BRCA	TCGA-AN-A0FN	0	61	218	Stage I	M0	no	no	26	83.16
BRCA	TCGA-AN-A0FL	0	62	231	Stage II	M0	no	no	165	39.2148
BRCA	TCGA-AN-A0FK	0	88	213	Stage III	M0	no	no	42	32.1195
BRCA	TCGA-AN-A0FJ	0	59	242	Stage IV	M1	no	no	83	31.2548
BRCA	TCGA-AN-A0FF	0	32	172	Stage I	M0	no	no	23	63.54
BRCA	TCGA-AN-A0FW	0	67	11	Stage III	M0	no	no	82	43.6396
BRCA	TCGA-AN-A0FV	0	58	10	Stage II	M0	no	no	76	32.4071
BRCA	TCGA-AN-A0FT	0	63	214	Stage II	M0	no	no	89	56.7115
BRCA	TCGA-BH-A209	1	77	3959	Stage I	M0	no	no	71	33.6674
BRCA	TCGA-B6-A0X4	1	62	860	Stage II	M0	no	no	19	27.5943
BRCA	TCGA-B6-A0X5	1	61	2097	Stage II	M0	no	no	30	42.4522
BRCA	TCGA-BH-A0HA	0	31	1611	Stage I	M0	no	no	265	41.8996
BRCA	TCGA-B6-A0X1	1	48	7455	Stage II	M1	no	no	57	36.0406
BRCA	TCGA-OL-A5D6	1	71	1104	Stage II	MX	no	no	41	35.2386
BRCA	TCGA-D8-A27P	0	64	49	Stage I	M0	no	no	24	31.6638
BRCA	TCGA-OL-A5DA	0	61	1783	Stage II	MX	no	no	58	45.8418
BRCA	TCGA-BH-A1FJ	1	66	1927	Stage III	M0	no	no	27	20.144
BRCA	TCGA-AQ-A54N	0	51	78	Stage II	M0	no	no	68	80.1684
BRCA	TCGA-B6-A0X0	1	54	3945	Stage I	M0	no	no	20	15.5978
BRCA	TCGA-E2-A1LK	1	84	266	Stage III	M0	no	no	40	57.7741
BRCA	TCGA-B6-A0IM	1	75	3873	Stage II	M0	no	no	32	21.3556
BRCA	TCGA-C8-A12X	0	62	385	Stage II	M0	no	no	42	38.3602
BRCA	TCGA-C8-A12P	0	55	358	Stage II	M0	no	no	148	31.7437
BRCA	TCGA-C8-A12Q	1	78	385	Stage III	M0	no	no	92	30.5508
BRCA	TCGA-C8-A12V	0	55	385	Stage II	M0	no	no	15	26.5961
BRCA	TCGA-C8-A12W	0	49	385	Stage III	M0	no	no	46	40.8754
BRCA	TCGA-C8-A12T	0	NA	0	Stage II	M0	no	no	141	35.7034
BRCA	TCGA-C8-A12U	0	46	385	Stage II	M0	no	no	33	30.3001
BRCA	TCGA-D8-A1XG	0	86	448	Stage III	M0	no	no	23	34.777
BRCA	TCGA-D8-A1XQ	0	69	499	Stage II	M0	no	no	685	34.6582
BRCA	TCGA-A8-A081	0	80	0	Stage II	M0	no	no	74	34.2922
BRCA	TCGA-AC-A62X	0	72	417	Stage II	MX	no	no	56	55.4359
BRCA	TCGA-C8-A1HG	0	NA	345	Stage II	M0	no	no	43	45.5477
BRCA	TCGA-BH-A0WA	0	82	701	Stage I	M0	no	no	84	49.0964
BRCA	TCGA-C8-A12L	0	67	363	Stage II	M0	no	no	71	58.9362
BRCA	TCGA-BH-A1F6	1	51	2965		MX	no	no	61	60.8925
BRCA	TCGA-A8-A08T	1	64	3409	Stage IV	M1	no	no	46	35.1754
BRCA	TCGA-BH-A1FE	1	31	2273	Stage II	M0	no	no	13	23.35
BRCA	TCGA-C8-A12M	0	70	358	Stage II	M0	no	no	52	40.9297
BRCA	TCGA-B6-A0RQ	1	68	4267	Stage II	M0	no	no	15	17.5571
BRCA	TCGA-C8-A1HK	0	NA	366	Stage II	M0	no	no	48	54.235
BRCA	TCGA-D8-A1JL	0	72	611	Stage II	M0	no	no	94	44.4289
BRCA	TCGA-OL-A5RX	0	51	878	Stage I	MX	no	no	29	28.8717
BRCA	TCGA-AN-A03X	0	74	10	Stage II	M0	no	no	41	49.0619
BRCA	TCGA-AN-A03Y	0	66	10	Stage II	M0	no	no	26	37.2724
BRCA	TCGA-C8-A26Y	0	90	394	Stage II	M0	no	no	646	46.543
BRCA	TCGA-C8-A26Z	0	NA	470	Stage II	M0	no	no	40	52.0762
BRCA	TCGA-BH-A18P	1	60	921	Stage I	M0	no	no	297	28.0248
BRCA	TCGA-C8-A12N	0	58	358	Stage II	M0	no	no	24	23.2901
BRCA	TCGA-AN-A0FY	0	55	10	Stage I	M0	no	no	49	55.2605
BRCA	TCGA-BH-A18V	1	48	1556	Stage II	M0	no	no	169	53.9083
BRCA	TCGA-A2-A4S0	0	77	706	Stage II	M0	no	no	13	71.3844
BRCA	TCGA-A2-A4S3	0	59	666	Stage II	M0	no	no	78	43.5898
BRCA	TCGA-B6-A0WS	1	58	2965	Stage X	MX	no	no	21	31.7223
BRCA	TCGA-BH-A1ET	1	55	2520	Stage I	M0	no	no	18	7.78091
BRCA	TCGA-BH-A1FR	1	73	1642	Stage III	M0	no	no	10	23.2447
BRCA	TCGA-AN-A0AT	0	62	10	Stage II	M0	no	no	102	21.8917
BRCA	TCGA-AN-A0AR	0	55	10	Stage II	M0	no	no	107	32.2603
BRCA	TCGA-AN-A0AS	0	70	10	Stage III	M0	no	no	39	50.5227
BRCA	TCGA-AN-A0AL	0	41	227	Stage III	M0	no	no	71	49.4967
BRCA	TCGA-AN-A0AJ	0	79	303	Stage II	M0	no	no	73	51.7235
BRCA	TCGA-A8-A0A7	0	57	30	Stage II	M0	no	no	85	20.2173
BRCA	TCGA-BH-A0BF	1	56	1324	Stage II	M0	no	no	29	19.9341
BRCA	TCGA-BH-A1F0	1	80	785	Stage II	M0	no	no	19	29.0955
BRCA	TCGA-AN-A0XO	0	59	375	Stage III	M0	no	no	24	34.998
BRCA	TCGA-AN-A0XN	0	68	10	Stage III	M0	no	no	110	44.3399
BRCA	TCGA-A8-A07B	0	69	1308	Stage II	M0	no	no	60	53.0517
BRCA	TCGA-BH-A18M	1	39	2207	Stage III	M0	no	no	13	32.0089
BRCA	TCGA-BH-A18N	1	88	1148	Stage II	M0	no	no	30	49.2599
BRCA	TCGA-AN-A0XV	0	67	162	Stage III	M0	no	no	29	21.9167
BRCA	TCGA-BH-A0BQ	0	39	2255	Stage I	M0	no	no	20	36.7596
BRCA	TCGA-BH-A0DD	0	58	2486	Stage II	M0	no	no	18	26.6937
BRCA	TCGA-BH-A18Q	1	56	1692	Stage II	M0	no	no	76	56.4788
BRCA	TCGA-AN-A0XW	0	36	170	Stage III	M0	no	no	205	34.3791
BRCA	TCGA-BH-A42T	1	75	320	Stage II	M0	no	no	31	40.3204
BRCA	TCGA-B6-A0RH	1	51	6456	Stage II	M0	no	no	35	20.1341
BRCA	TCGA-A1-A0SD	0	59	437	Stage II	M0	no	no	24	25.5193
BRCA	TCGA-A1-A0SM	0	77	242	Stage II	M0	no	no	29	37.7918
BRCA	TCGA-A1-A0SI	0	52	635	Stage II	M0	no	no	186	43.9842
BRCA	TCGA-A1-A0SK	1	54	967	Stage II	M0	no	no	107	67.1803
BRCA	TCGA-C8-A137	0	34	379	Stage II	M0	no	no	42	18.6233
BRCA	TCGA-JL-A3YW	0	NA	360	Stage II	M0	no	no	86	47.0831
BRCA	TCGA-C8-A133	0	65	0	Stage III	M0	no	no	22	9.19896
BRCA	TCGA-C8-A132	0	56	383	Stage II	M0	no	no	48	40.794
BRCA	TCGA-AN-A0FX	0	52	10	Stage II	M0	no	no	137	64.0831
BRCA	TCGA-AC-A3HN	0	87	496	Stage II	MX	no	no	17	42.719
BRCA	TCGA-BH-A1EX	1	67	1508	Stage II	M0	no	no	12	36.7131
BRCA	TCGA-B6-A0WV	1	67	2417	Stage II	M0	no	no	27	24.4427
BRCA	TCGA-BH-A1EW	1	38	1694	Stage II	M0	no	no	11	23.5578
BRCA	TCGA-BH-A1EU	1	83	1286	Stage I	M0	no	no	16	26.4891
BRCA	TCGA-A8-A083	0	67	0	Stage II	M0	no	no	28	19.2326
BRCA	TCGA-JL-A3YX	0	NA	352	Stage II	M0	no	no	36	41.0002
BRCA	TCGA-AN-A0XS	0	63	10	Stage III	M0	no	no	25	19.0941
BRCA	TCGA-AN-A0XU	0	54	10	Stage II	M0	no	no	89	67.6552
BRCA	TCGA-E9-A1QZ	0	61	755	Stage II	M0	no	no	9	21.6486
BRCA	TCGA-A8-A07R	0	80	273	Stage III	M0	no	no	434	64.6077
BRCA	TCGA-C8-A1HI	0	NA	343	Stage III	M0	no	no	35	37.3639
BRCA	TCGA-A1-A0SJ	0	39	416	Stage III	M0	no	no	27	42.3634
BRCA	TCGA-BH-A18R	1	50	1142	Stage II	M0	no	no	22	25.7923
BRCA	TCGA-A2-A4RX	0	67	742	Stage II	M0	no	no	20	30.0472
BRCA	TCGA-BH-A18U	1	72	1563	Stage III	M0	no	no	90	35.9944
BRCA	TCGA-D8-A27G	0	75	409	Stage II	M0	no	no	917	34.6991
BRCA	TCGA-BH-A0W4	0	46	759	Stage II	M0	no	no	27	12.1573
BRCA	TCGA-E9-A5FL	0	65	24	Stage II	M0	no	no	91	45.8796
BRCA	TCGA-BH-A28Q	0	46	1119	Stage II	M0	no	no	20	32.7331
BRCA	TCGA-C8-A1HE	0	NA	375	Stage II	M0	no	no	35	31.2774
BRCA	TCGA-OL-A66K	1	72	1275	Stage II	MX	no	no	28	57.2624
BRCA	TCGA-BH-A18J	1	56	612	Stage IV	M1	no	no	58	22.2893
BRCA	TCGA-D8-A3Z5	0	54	1015	Stage III	M0	no	no	24	57.0115
BRCA	TCGA-AC-A5EI	0	88	442	Stage I	MX	no	no	31	77.8256
BRCA	TCGA-AC-A2BM	0	41	3022	Stage II	MX	no	no	22	41.1928
BRCA	TCGA-E9-A3QA	0	33	918	Stage II	M0	no	no	63	37.065
BRCA	TCGA-AR-A24N	0	54	3035	Stage I	M0	no	no	31	40.3785
BRCA	TCGA-A8-A09C	0	69	31	Stage X	MX	no	no	30	51.8731
BRCA	TCGA-A8-A09G	0	79	0	Stage III	M0	no	no	231	30.4661
BRCA	TCGA-BH-A1EO	1	68	2798	Stage II	M0	no	no	27	51.6052
BRCA	TCGA-D8-A146	0	57	643	Stage II	MX	no	no	28	41.3451
BRCA	TCGA-D8-A143	0	51	431	Stage II	M0	no	no	39	55.7148
BRCA	TCGA-BH-A42U	0	80	3364	Stage II	M0	no	no	9	42.9739
BRCA	TCGA-AC-A3W6	0	90	602	Stage III	MX	no	no	222	31.6378
BRCA	TCGA-A8-A094	0	75	0	Stage II	M0	no	no	167	31.6795
BRCA	TCGA-A8-A06N	0	66	0	Stage III	M0	no	no	30	51.589
BRCA	TCGA-BH-A1FD	1	68	1009	Stage I	M0	no	no	24	47.9079
BRCA	TCGA-EW-A1PB	0	70	608	Stage III	MX	no	no	131	32.9467
BRCA	TCGA-AC-A3EH	1	79	197	Stage III	M0	no	no	53	51.9572
BRCA	TCGA-BH-A1ES	1	35	3462	Stage II	M0	no	no	17	48.835
BRCA	TCGA-BH-A5J0	0	63	715	Stage I	M0	no	no	63	57.8668
BRCA	TCGA-B6-A0I1	1	73	2361	Stage II	M0	no	no	52	55.3066
BRCA	TCGA-B6-A0I5	0	49	8556	Stage II	M0	no	no	21	45.2382
BRCA	TCGA-B6-A0I6	1	49	991	Stage II	M0	no	no	96	39.0697
BRCA	TCGA-B6-A0I8	1	46	749	Stage X	M0	no	no	99	47.2397
BRCA	TCGA-AN-A04D	0	58	52	Stage II	M0	no	no	88	36.6899
BRCA	TCGA-AN-A046	0	68	10	Stage II	M0	no	no	5275	45.4002
BRCA	TCGA-AN-A049	0	62	19	Stage II	M0	no	no	35	17.0224
BRCA	TCGA-B6-A0IA	0	51	8391	Stage II	M0	no	no	45	64.2284
BRCA	TCGA-AC-A2FO	0	65	2255	Stage II	MX	no	no	25	40.4432
BRCA	TCGA-B6-A0IC	1	90	1542	Stage X	MX	no	no	42	35.1278
BRCA	TCGA-AC-A2FM	1	87	792	Stage II	M0	no	no	43	57.4886
BRCA	TCGA-AN-A0FD	0	71	196	Stage II	M0	no	no	39	26.9564
BRCA	TCGA-AN-A0FZ	0	45	10	Stage III	M0	no	no	45	63.4687
BRCA	TCGA-AN-A0FS	0	55	210	Stage I	M0	no	no	62	64.1209
BRCA	TCGA-BH-A203	1	78	1174	Stage II	M0	no	no	55	47.8994
BRCA	TCGA-BH-A204	1	80	2534	Stage II	M0	no	no	37	17.1765
BRCA	TCGA-BH-A208	1	48	1759	Stage II	M0	no	no	53	37.2962
BRCA	TCGA-E9-A54Y	0	63	725	Stage III	M0	no	no	45	70.0117
BRCA	TCGA-E9-A54X	0	85	727	Stage I	M0	no	no	30	24.7524
BRCA	TCGA-BH-A1FN	1	34	2192	Stage II	M0	no	no	100	47.3924
BRCA	TCGA-C8-A274	0	63	508	Stage II	M0	no	no	181	39.4109
BRCA	TCGA-C8-A275	0	56	1	Stage II	M0	no	no	111	36.698
BRCA	TCGA-C8-A273	0	NA	513	Stage II	M0	no	no	18	15.9609
BRCA	TCGA-C8-A278	0	61	297	Stage III	M0	no	no	26	47.1821
BRCA	TCGA-B6-A0IB	1	64	3941	Stage IV	M1	no	no	53	51.891
BRCA	TCGA-B6-A0IJ	0	42	7106	Stage II	M0	no	no	124	56.921
BRCA	TCGA-C8-A12K	0	80	0	Stage II	M0	no	no	105	31.6561
BRCA	TCGA-D8-A1XC	1	85	377	Stage III	M0	no	no	27	43.7241
BRCA	TCGA-D8-A1XV	0	84	461	Stage II	M0	no	no	27	16.3046
BRCA	TCGA-D8-A1XU	0	56	395	Stage I	M0	no	no	22	38.5557
BRCA	TCGA-C8-A1HF	0	NA	332	Stage II	M0	no	no	31	42.904
BRCA	TCGA-BH-A1F8	1	89	749	Stage III	M0	no	no	124	44.0997
BRCA	TCGA-BH-A1F5	1	62	2712	Stage II	M0	no	no	27	29.1363
BRCA	TCGA-BH-A1F2	1	53	959	Stage III	M0	no	no	41	42.7027
BRCA	TCGA-A8-A08R	0	52	30	Stage II	M0	no	no	160	50.0387
BRCA	TCGA-BH-A1FG	1	88	3736	Stage I	M0	no	no	16	44.65
BRCA	TCGA-A8-A08Z	0	76	1217	Stage III	M0	no	no	30	22.8722
BRCA	TCGA-A8-A08A	0	89	30	Stage I	M0	no	no	30	34.6595
BRCA	TCGA-A8-A08J	1	52	1127	Stage IV	M1	no	no	26	57.9073
BRCA	TCGA-A8-A08H	0	66	0	Stage II	M0	no	no	53	62.4253
BRCA	TCGA-C8-A1HJ	0	53	5	Stage II	M0	no	no	108	49.4755
BRCA	TCGA-C8-A130	0	52	370	Stage III	M0	no	no	34	41.542
BRCA	TCGA-D8-A142	0	74	425	Stage II	M0	no	no	62	53.4957
BRCA	TCGA-D8-A1JF	0	79	366	Stage III	M0	no	no	39	65.3475
BRCA	TCGA-D8-A1J9	0	48	532	Stage I	M0	no	no	155	26.5921
BRCA	TCGA-C8-A12O	0	50	385	Stage II	M0	no	no	27	44.6069
BRCA	TCGA-B6-A0RG	0	26	2082	Stage II	M0	no	no	57	67.7395
BRCA	TCGA-B6-A0RO	0	71	4929	Stage III	M0	no	no	31	48.3196
BRCA	TCGA-B6-A0RP	1	73	3126	Stage III	M0	no	no	17	48.051
BRCA	TCGA-OK-A5Q2	0	59	64	Stage II	MX	no	no	28	28.3838
BRCA	TCGA-BH-A18K	1	46	2763	Stage I	M0	no	no	39	56.48
BRCA	TCGA-A1-A0SE	0	56	1321	Stage I	M0	no	no	25	40.4671
BRCA	TCGA-A1-A0SB	0	70	259	Stage I	M0	no	no	14	55.781
BRCA	TCGA-BH-A1FU	1	44	1688	Stage I	M0	no	no	26	26.3017
BRCA	TCGA-BH-A1EY	1	79	538	Stage II	M0	no	no	41	26.6535
BRCA	TCGA-B6-A0WX	1	40	639	Stage III	M0	no	no	28	37.9297
BRCA	TCGA-B6-A0WT	0	61	5739	Stage II	M0	no	no	18	17.3356
BRCA	TCGA-AN-A0AM	0	56	5	Stage II	M0	no	no	46	31.9829
BRCA	TCGA-AN-A0AK	0	76	224	Stage II	M0	no	no	1183	44.3302
BRCA	TCGA-A8-A0A2	0	66	579	Stage II	M0	no	no	32	47.6099
BRCA	TCGA-AN-A0XT	0	54	10	Stage III	M0	no	no	16	28.1332
BRCA	TCGA-AN-A0XP	0	69	9	Stage III	M0	no	no	26	25.0644
BRCA	TCGA-AN-A0XR	0	55	10	Stage III	M0	no	no	30	21.8108
BRCA	TCGA-BH-A1FM	1	44	1388	Stage III	M0	no	no	35	28.3193
BRCA	TCGA-BH-A1FL	1	69	1673	Stage II	M0	no	no	20	30.2334
BRCA	TCGA-BH-A0DO	0	78	1644	Stage I	M0	no	no	19	24.2031
BRCA	TCGA-A2-A4RW	0	49	222	Stage III	M0	no	no	113	37.2503
BRCA	TCGA-B6-A40B	0	76	3152	Stage I	M0	no	no	54	30.6575
BRCA	TCGA-BH-A18S	1	79	2009	Stage I	M0	no	no	24	21.6822
BRCA	TCGA-C8-A138	0	54	380	Stage III	M0	no	no	48	40.8993
CESC	TCGA-C5-A1ML	1	49	636			no	no	168	82.6773
CESC	TCGA-C5-A1MF	0	49	1617		MX	no	no	89	39.9354
CESC	TCGA-EK-A2IP	0	28	202		MX	no	no	129	27.6969
CESC	TCGA-EA-A3HT	0	68	954		M0	no	no	119	36.2413
CESC	TCGA-MU-A51Y	0	27	854		MX	no	no	191	37.2104
CESC	TCGA-JX-A3PZ	1	25	642		M0	no	no	60	34.9998
CESC	TCGA-LP-A5U2	0	30	9		MX	no	no	240	35.1893
CESC	TCGA-BI-A20A	0	49	720		M0	no	no	65	44.8896
CESC	TCGA-C5-A3HF	1	24	543			no	no	34	29.4086
CESC	TCGA-C5-A3HL	0	76	621		MX	no	no	136	33.7561
CESC	TCGA-EK-A2PG	0	88	46			no	no	633	50.013
CESC	TCGA-JW-A69B	0	44	863		MX	no	no	107	70.1587
CESC	TCGA-BI-A0VS	0	48	1735		M0	no	no	129	57.7472
CESC	TCGA-EK-A3GK	0	33	15		MX	no	no	1441	35.0433
CESC	TCGA-JW-A5VJ	0	56	652		MX	no	no	204	50.3011
CESC	TCGA-JW-A5VK	0	43	623		MX	no	no	48	29.7923
CESC	TCGA-EK-A2RD	0	47	2		MX	no	no	201	35.3208
CESC	TCGA-EK-A2RB	0	48	9			no	no	135	32.5449
CESC	TCGA-EK-A2RK	0	67	13		MX	no	no	261	27.6171
CESC	TCGA-LP-A4AV	0	NA	0		M0	no	no	458	37.065
CESC	TCGA-Q1-A6DV	0	36	491		M0	no	no	46	71.4816
CESC	TCGA-DS-A0VL	0	25	81		M0	no	no	108	48.4293
CESC	TCGA-EK-A2R8	0	48	44		MX	no	no	323	31.4985
CESC	TCGA-EX-A69L	0	41	602		M0	no	no	79	40.5779
CESC	TCGA-EX-A69M	1	62	253		M0	no	no	65	32.0082
CESC	TCGA-Q1-A73P	0	45	483		MX	no	no	298	27.1075
CESC	TCGA-EA-A6QX	0	49	730		M0	no	no	102	79.1734
CESC	TCGA-C5-A7CG	0	55	6408		MX	no	no	63	49.42
CESC	TCGA-Q1-A6DT	1	55	275		MX	no	no	195	43.5566
CESC	TCGA-Q1-A73R	0	45	567		MX	no	no	76	79.3318
CESC	TCGA-EA-A1QT	0	47	1243		M0	no	no	76	28.1352
CESC	TCGA-EA-A1QS	0	46	1203		M0	no	no	35	37.8887
CESC	TCGA-C5-A1M8	0	43	919		MX	no	no	86	23.0895
CESC	TCGA-C5-A1BK	0	36	5385		MX	no	no	185	27.9078
CESC	TCGA-C5-A1BJ	0	34	4385			no	no	170	38.4135
CESC	TCGA-LP-A7HU	0	53	406		M0	no	no	189	42.6441
CESC	TCGA-C5-A1M5	1	53	2052		M0	no	no	54	58.1693
CESC	TCGA-C5-A1M7	0	37	1409		MX	no	no	110	32.1179
CESC	TCGA-EA-A3HR	0	57	940		M0	no	no	88	36.1504
CESC	TCGA-LP-A5U3	0	40	25		M0	no	no	54	32.2109
CESC	TCGA-EK-A2PI	0	44	586			no	no	96	37.3584
CESC	TCGA-EK-A2PL	0	36	13			no	no	196	41.0233
CESC	TCGA-EK-A2PM	0	81	18			no	no	339	39.0158
CESC	TCGA-EA-A411	0	50	747		M0	no	no	65	60.6063
CESC	TCGA-Q1-A5R1	0	32	474		MX	no	no	61	32.4319
CESC	TCGA-LP-A4AX	0	45	380		M0	no	no	57	46.596
CESC	TCGA-JW-A852	1	42	252		MX	no	no	112	42.9875
CESC	TCGA-EK-A2RM	0	40	50			no	no	2	2.37487
CESC	TCGA-EK-A3GN	0	47	27			no	no	88	45.354
CESC	TCGA-EK-A2RE	0	26	57		MX	no	no	34	29.9206
CESC	TCGA-EK-A2RC	0	33	129			no	no	198	28.9912
CESC	TCGA-JW-A5VL	0	37	474		MX	no	no	2388	25.8359
CESC	TCGA-EK-A2RA	0	74	1246		MX	no	no	247	50.4084
CESC	TCGA-EK-A2RN	0	45	71		MX	no	no	170	49.9022
CESC	TCGA-EK-A2RO	0	59	2			no	no	131	36.4574
CESC	TCGA-EK-A2RL	1	32	1453		MX	no	no	43	26.3975
CESC	TCGA-EK-A2GZ	0	64	383			no	no	89	58.9238
CESC	TCGA-EK-A2RJ	0	51	53		MX	no	no	378	43.7529
CESC	TCGA-LP-A4AW	0	52	27		M0	no	no	112	28.4258
CESC	TCGA-EK-A2R7	0	45	27		M0	no	no	142	47.3023
CESC	TCGA-MY-A5BE	0	42	1066		MX	no	no	52	29.6204
CESC	TCGA-EK-A2R9	0	58	4			no	no	86	38.2758
CESC	TCGA-EA-A556	0	38	453		M0	no	no	37	57.9141
CESC	TCGA-FU-A3NI	1	45	638		MX	no	no	107	55.2654
CESC	TCGA-EA-A50E	1	45	227		M0	no	no	119	36.0632
CESC	TCGA-UC-A7PF	1	44	2859		M0	no	no	458	34.0138
CESC	TCGA-FU-A2QG	0	29	579			no	no	111	24.71
CESC	TCGA-JX-A3Q8	0	40	1357		MX	no	no	67	47.4432
CESC	TCGA-C5-A2LS	0	37	1345		M0	no	no	69	45.8258
CESC	TCGA-C5-A1BM	1	78	2520		MX	no	no	143	22.3232
CESC	TCGA-C5-A1BL	0	32	5271			no	no	202	40.7516
CESC	TCGA-C5-A1MJ	1	61	14		MX	no	no	99	58.4907
CESC	TCGA-C5-A1ME	0	40	1756		M0	no	no	57	35.8295
CESC	TCGA-EA-A5ZD	0	40	830		M0	no	no	18	28.4409
CESC	TCGA-DG-A2KH	0	25	34		M0	no	no	71	56.5241
CESC	TCGA-C5-A1MP	0	34	109		MX	no	no	44	46.6858
CESC	TCGA-FU-A3YQ	0	35	861		MX	no	no	73	26.4141
CESC	TCGA-EX-A1H6	0	38	241		MX	no	no	97	31.9929
CESC	TCGA-DR-A0ZL	0	53	2669		M0	no	no	59	29.7537
CESC	TCGA-FU-A5XV	0	32	321		MX	no	no	110	41.4441
CESC	TCGA-EA-A78R	0	54	410		M0	no	no	88	38.7326
CESC	TCGA-EA-A3HQ	0	60	1136		M0	no	no	97	33.5133
CESC	TCGA-EA-A3HU	0	43	1013		M0	no	no	1156	32.0755
CESC	TCGA-EA-A3QE	0	45	761		M0	no	no	72	39.3197
CESC	TCGA-EK-A2PK	0	43	12			no	no	4	54.5112
CESC	TCGA-EA-A410	0	51	803		M0	no	no	68	41.9364
CESC	TCGA-MU-A5YI	0	60	1053		MX	no	no	138	62.5897
CESC	TCGA-BI-A0VR	0	53	1505		M0	no	no	106	29.1515
CESC	TCGA-FU-A3TQ	0	55	795		MX	no	no	69	21.8194
CESC	TCGA-FU-A770	0	33	34		MX	no	no	62	24.0573
CESC	TCGA-FU-A57G	0	49	1078		MX	no	no	35	20.4497
CESC	TCGA-EA-A5ZF	0	56	828		M0	no	no	83	46.8189
CESC	TCGA-EA-A5ZE	0	54	829		M0	no	no	66	26.7804
CESC	TCGA-EK-A3GM	0	65	0			no	no	201	43.8515
CESC	TCGA-EK-A3GJ	0	51	3			no	no	268	31.1358
CESC	TCGA-FU-A3TX	0	78	45		M0	no	no	64	50.1509
CESC	TCGA-C5-A7UC	1	48	523		M0	no	no	70	23.7023
CESC	TCGA-FU-A23K	0	28	372		MX	no	no	122	28.4013
CESC	TCGA-FU-A3EO	0	55	490		MX	no	no	66	39.5495
CESC	TCGA-C5-A2M2	1	56	1011			no	no	72	35.8694
CESC	TCGA-C5-A2M1	0	37	1169		MX	no	no	110	30.1774
HNSC	TCGA-BA-6871	1	75	108			no	no	158	46.8951
HNSC	TCGA-CN-4729	0	73	392	Stage III		no	no	160	62.7358
HNSC	TCGA-CN-4725	0	60	1157	Stage II		no	no	74	63.7329
HNSC	TCGA-P3-A6T5	1	79	882	Stage IV	MX	no	no	282	51.3388
HNSC	TCGA-CN-4723	0	67	1699	Stage IV		no	no	1024	37.072
HNSC	TCGA-F7-8489	0	48	658	Stage II	M0	no	no	159	51.5687
HNSC	TCGA-BB-7863	0	43	1025	Stage III		no	no	96	NA
HNSC	TCGA-IQ-A61H	0	76	1138	Stage II	MX	no	no	174	55.749
HNSC	TCGA-CV-7409	1	43	543	Stage IV		no	no	291	NA
HNSC	TCGA-CV-A6K0	0	58	606	Stage I	M0	no	no	31	55.7098
HNSC	TCGA-CN-5363	1	48	253	Stage IV	M0	no	no	218	39.1461
HNSC	TCGA-CN-5361	1	80	2120	Stage IV	M0	no	no	129	NA
HNSC	TCGA-CN-5365	1	38	351	Stage IV		no	no	103	90.2671
HNSC	TCGA-CV-7568	1	48	927	Stage IV		no	no	2751	22.8521
HNSC	TCGA-F7-A61V	0	54	759	Stage II	M0	no	no	115	25.0895
HNSC	TCGA-F7-A61W	0	51	14	Stage IV	M0	no	no	76	33.893
HNSC	TCGA-CQ-5331	0	73	1399			no	no	163	31.4817
HNSC	TCGA-CQ-5332	1	87	317	Stage III		no	no	158	49.937
HNSC	TCGA-CQ-5333	1	74	341	Stage II		no	no	236	32.5262
HNSC	TCGA-CQ-5334	1	87	129	Stage IV		no	no	207	27.181
HNSC	TCGA-CV-7100	1	66	274	Stage III		no	no	18	53.5959
HNSC	TCGA-CV-7102	1	76	56	Stage IV		no	no	156	39.6922
HNSC	TCGA-CV-7103	1	49	1591	Stage IV		no	no	55	NA
HNSC	TCGA-CV-7104	1	61	393	Stage IV		no	no	118	32.6675
HNSC	TCGA-CQ-6220	1	69	985	Stage III		no	no	131	61.0747
HNSC	TCGA-CR-7395	0	80	930	Stage II	M0	no	no	192	33.1841
HNSC	TCGA-CV-5971	0	60	701	Stage IV		no	no	33	73.1416
HNSC	TCGA-CQ-6219	1	50	479	Stage IV		no	no	86	NA
HNSC	TCGA-CV-7236	1	77	144	Stage IV		no	no	62	46.8857
HNSC	TCGA-CV-7427	1	73	4760	Stage II		no	no	495	29.652
HNSC	TCGA-CV-7425	1	77	1718	Stage III		no	no	138	NA
HNSC	TCGA-UF-A719	0	54	1663	Stage II	M0	no	no	148	82.9554
HNSC	TCGA-UF-A718	0	62	1971	Stage IV	M0	no	no	77	41.5327
HNSC	TCGA-CV-7089	1	74	1972	Stage IV		no	no	191	34.7484
HNSC	TCGA-CN-6018	1	85	580	Stage IV		no	no	133	57.8439
HNSC	TCGA-CR-7364	0	66	1435	Stage III	M0	no	no	500	31.4482
HNSC	TCGA-CX-7082	1	82	11	Stage IV		no	no	107	34.2138
HNSC	TCGA-CN-6021	1	63	276			no	no	311	NA
HNSC	TCGA-CQ-A4CB	0	59	893	Stage III	M0	no	no	105	31.77
HNSC	TCGA-BA-A6DB	0	24	216	Stage I	M0	no	no	43	87.5788
HNSC	TCGA-CR-7376	0	83	972	Stage III	M0	no	no	68	33.2801
HNSC	TCGA-CR-7371	1	45	94	Stage III	M0	no	no	323	NA
HNSC	TCGA-BA-5556	0	58	725	Stage II		no	no	155	NA
HNSC	TCGA-BA-5559	1	71	2083			no	no	98	110.869
HNSC	TCGA-CQ-A4C7	1	88	353	Stage III	M0	no	no	73	67.776
HNSC	TCGA-F7-A620	0	47	543	Stage III	M0	no	no	83	62.9777
HNSC	TCGA-IQ-A61I	1	63	2	Stage IV	M0	no	no	161	44.0147
HNSC	TCGA-CV-7407	1	67	1081	Stage II		no	no	148	58.0795
HNSC	TCGA-HD-A6HZ	0	79	111	Stage III	MX	no	no	108	56.1685
HNSC	TCGA-QK-A6IJ	0	71	387	Stage III	M0	no	no	98	53.9546
HNSC	TCGA-CR-7398	0	53	156	Stage II		no	no	384	29.621
HNSC	TCGA-CV-A464	0	48	1722	Stage III	M0	no	no	32	29.756
HNSC	TCGA-CR-6487	0	50	234	Stage I	M0	no	no	147	29.7335
HNSC	TCGA-CR-6488	0	68	379	Stage II		no	no	42	61.2654
HNSC	TCGA-F7-A50I	0	72	92	Stage IV	M0	no	no	173	67.7302
HNSC	TCGA-CV-6951	1	57	915	Stage IV		no	no	145	NA
HNSC	TCGA-CV-6953	1	80	1641	Stage III		no	no	121	30.0979
HNSC	TCGA-CV-6955	1	74	334	Stage II		no	no	147	NA
HNSC	TCGA-CV-6956	1	67	217	Stage III		no	no	214	NA
HNSC	TCGA-CV-6959	1	48	256	Stage III		no	no	73	52.1227
HNSC	TCGA-HD-8634	1	51	385	Stage I	MX	no	no	83	45.9844
HNSC	TCGA-HD-8635	0	61	695	Stage III	MX	no	no	239	38.1551
HNSC	TCGA-HD-A4C1	0	41	11	Stage IV	MX	no	no	238	25.7607
HNSC	TCGA-CN-A63Y	0	46	504	Stage II	MX	no	no	205	26.7354
HNSC	TCGA-MT-A67A	0	85	914	Stage I	MX	no	no	137	30.2097
HNSC	TCGA-CV-A45Z	1	75	1466	Stage II	M0	no	no	796	39.5622
HNSC	TCGA-CV-A45T	1	64	4856	Stage II	M0	no	no	17	32.5846
HNSC	TCGA-CV-A45V	1	87	32	Stage IV	M0	no	no	123	27.8711
HNSC	TCGA-CR-7369	1	59	1090	Stage IV	M0	no	no	83	34.0269
HNSC	TCGA-CV-6943	1	74	602	Stage III		no	no	71	NA
HNSC	TCGA-C9-A47Z	1	72	191	Stage III	M0	no	no	117	55.0045
HNSC	TCGA-CV-6948	1	79	1289	Stage IV		no	no	225	43.1237
HNSC	TCGA-CV-6436	0	62	1899	Stage IV		no	no	89	33.5902
HNSC	TCGA-CN-4733	0	61	1586	Stage III		no	no	47	61.8723
HNSC	TCGA-CN-4730	0	62	817	Stage IV		no	no	187	51.1963
HNSC	TCGA-CX-7085	0	77	321	Stage I		no	no	166	43.7033
HNSC	TCGA-D6-8569	0	52	770	Stage II	M0	no	no	148	38.4618
HNSC	TCGA-D6-6823	0	50	701	Stage II		no	no	107	46.7843
HNSC	TCGA-D6-6827	0	55	568	Stage I		no	no	19	NA
HNSC	TCGA-CR-7377	1	58	279	Stage IV	M0	no	no	146	45.7925
HNSC	TCGA-BA-5555	0	54	520	Stage IV		no	no	157	51.1792
HNSC	TCGA-CQ-A4C6	0	63	1353	Stage II	M0	no	no	120	38.0501
HNSC	TCGA-UF-A7JV	1	62	90	Stage IV	M0	no	no	104	28.8098
HNSC	TCGA-CN-5369	1	89	380	Stage IV	M0	no	no	542	32.243
HNSC	TCGA-CV-6441	1	60	292	Stage III		no	no	256	62.2635
HNSC	TCGA-CV-5443	0	63	2784	Stage III		no	no	77	35.3
HNSC	TCGA-CV-5442	0	76	2327	Stage IV		no	no	271	35.2426
HNSC	TCGA-CV-5444	0	64	2437	Stage IV		no	no	156	56.2336
HNSC	TCGA-CR-7372	0	45	759	Stage I	M0	no	no	59	58.7745
HNSC	TCGA-IQ-7631	0	60	1172	Stage II		no	no	35	24.3972
HNSC	TCGA-CV-7101	1	80	160	Stage II		no	no	227	NA
HNSC	TCGA-CQ-6227	1	77	129	Stage IV		no	no	51	NA
HNSC	TCGA-CQ-6225	1	65	403	Stage III		no	no	167	57.5662
HNSC	TCGA-CQ-6223	0	69	1428	Stage II		no	no	102	30.8491
HNSC	TCGA-CQ-6221	0	79	1000			no	no	128	44.7535
HNSC	TCGA-CQ-6229	0	61	1179	Stage II		no	no	35	59.0161
HNSC	TCGA-CQ-7067	0	75	509	Stage I		no	no	64	NA
HNSC	TCGA-CV-7438	1	87	194	Stage I		no	no	117	43.5215
HNSC	TCGA-CQ-7063	0	59	2133	Stage I	M0	no	no	155	30.8302
HNSC	TCGA-CV-7434	1	64	218	Stage IV		no	no	104	32.1555
HNSC	TCGA-CV-7437	1	77	506	Stage II		no	no	159	NA
HNSC	TCGA-CV-7430	1	56	495	Stage IV		no	no	120	34.7938
HNSC	TCGA-CQ-7069	0	77	1274	Stage II	M0	no	no	102	30.8703
HNSC	TCGA-D6-A6EP	0	62	424	Stage III	M0	no	no	130	61.446
HNSC	TCGA-CV-7440	1	38	675	Stage II		no	no	236	57.3358
HNSC	TCGA-CV-7446	1	66	1093	Stage IV		no	no	171	60.2746
HNSC	TCGA-DQ-5625	1	52	1133			no	no	212	30.5604
HNSC	TCGA-BB-8601	0	84	624	Stage III	MX	no	no	76	50.0106
HNSC	TCGA-QK-A6V9	0	56	833	Stage II	M0	no	no	100	44.8858
HNSC	TCGA-D6-6825	0	73	491	Stage I		no	no	76	34.0138
HNSC	TCGA-CV-6961	1	61	76	Stage II		no	no	653	39.163
HNSC	TCGA-CV-6960	1	49	862	Stage III		no	no	196	33.4946
HNSC	TCGA-CN-6988	0	47	318	Stage IV		no	no	176	51.5906
HNSC	TCGA-CV-5432	0	68	3930	Stage III		no	no	312	NA
HNSC	TCGA-CV-5436	1	65	584	Stage IV		no	no	114	31.536
HNSC	TCGA-CV-6003	0	50	1665	Stage III		no	no	120	64.5273
HNSC	TCGA-CV-A6JE	0	78	1075			no	no	158	53.5212
HNSC	TCGA-CV-A6JM	1	85	194			no	no	320	49.3247
HNSC	TCGA-CV-7099	1	85	243	Stage II		no	no	335	35.335
HNSC	TCGA-CV-7097	1	53	385	Stage II		no	no	108	43.5606
HNSC	TCGA-CV-7095	1	87	572	Stage II		no	no	272	37.984
HNSC	TCGA-CV-7091	0	54	3381	Stage I		no	no	154	51.0013
HNSC	TCGA-RS-A6TP	0	58	516	Stage II	M0	no	no	152	24.3468
HNSC	TCGA-CR-7401	0	64	1077	Stage I	M0	no	no	104	42.0947
HNSC	TCGA-CV-5970	1	59	406	Stage IV		no	no	228	41.6109
HNSC	TCGA-CV-5976	0	50	1478	Stage IV		no	no	89	37.065
HNSC	TCGA-CV-5978	1	53	215	Stage IV		no	no	202	62.0988
HNSC	TCGA-CV-7424	1	67	453	Stage IV		no	no	217	58.2058
HNSC	TCGA-CV-7423	1	65	3059	Stage II		no	no	88	61.746
HNSC	TCGA-CV-A45O	0	57	851			no	no	168	33.9047
HNSC	TCGA-CN-A642	1	57	82	Stage IV	M0	no	no	101	32.3717
HNSC	TCGA-QK-A64Z	1	79	641	Stage IV	MX	no	no	102	42.701
HNSC	TCGA-CV-7263	1	64	560	Stage II		no	no	119	51.9544
HNSC	TCGA-T2-A6X2	0	82	987	Stage III	MX	no	no	416	19.562
HNSC	TCGA-P3-A6T4	1	54	62	Stage IV	MX	no	no	182	81.4448
HNSC	TCGA-F7-A622	1	75	359	Stage III	M0	no	no	80	43.6029
HNSC	TCGA-CV-6942	0	73	4282	Stage II		no	no	254	28.3426
HNSC	TCGA-D6-8568	0	62	759	Stage II	M0	no	no	114	33.6723
HNSC	TCGA-D6-6826	1	64	348	Stage IV		no	no	114	37.3511
HNSC	TCGA-D6-6824	0	61	77	Stage IV		no	no	69	48.714
HNSC	TCGA-CN-6024	1	66	337	Stage IV	M0	no	no	199	58.5866
HNSC	TCGA-CV-7414	1	78	14	Stage IV		no	no	303	72.5856
HNSC	TCGA-CV-7254	1	55	1459	Stage II		no	no	288	59.8672
HNSC	TCGA-CN-A63V	0	59	679	Stage IV	MX	no	no	85	36.3835
HNSC	TCGA-CN-5356	0	56	1409	Stage III		no	no	397	NA
HNSC	TCGA-CN-5355	0	64	1278	Stage IV		no	no	130	30.8416
HNSC	TCGA-CV-6937	1	71	624	Stage II		no	no	147	52.2943
HNSC	TCGA-CV-6934	1	66	65	Stage IV		no	no	108	NA
HNSC	TCGA-CV-6935	1	67	295	Stage IV		no	no	239	34.128
HNSC	TCGA-MT-A67D	0	55	56	Stage II	M0	no	no	133	46.167
HNSC	TCGA-CQ-A4CG	1	78	430	Stage III	M0	no	no	92	24.2447
HNSC	TCGA-CV-7180	1	34	327	Stage II		no	no	75	60.9434
HNSC	TCGA-CQ-A4CE	0	76	897	Stage II	M0	no	no	88	55.8836
HNSC	TCGA-CV-7183	0	53	3981	Stage II		no	no	75	24.2765
HNSC	TCGA-CV-7178	1	64	2166	Stage IV		no	no	135	42.5842
HNSC	TCGA-CV-7177	1	82	663	Stage II		no	no	143	78.7286
HNSC	TCGA-BA-A6DE	0	70	440	Stage II	M0	no	no	141	34.67
HNSC	TCGA-WA-A7GZ	1	58	625			no	no	245	46.1052
HNSC	TCGA-CQ-7068	0	80	1309	Stage II		no	no	125	28.24
HNSC	TCGA-CV-7433	1	49	601	Stage IV		no	no	139	46.0883
HNSC	TCGA-CN-6994	0	67	1183	Stage IV		no	no	131	NA
HNSC	TCGA-CN-6995	1	78	112	Stage IV		no	no	243	56.221
HNSC	TCGA-CV-7248	1	63	521	Stage IV		no	no	323	NA
HNSC	TCGA-CV-7247	1	55	577	Stage III		no	no	84	60.02
HNSC	TCGA-HD-7917	1	62	836	Stage II		no	no	101	NA
HNSC	TCGA-CV-7245	0	62	797	Stage IV		no	no	550	NA
HNSC	TCGA-CV-7243	0	50	954	Stage III		no	no	80	37.3367
HNSC	TCGA-CV-7242	0	60	1095	Stage II		no	no	332	31.5868
HNSC	TCGA-CR-7391	0	36	913	Stage I	M0	no	no	13	68.8973
HNSC	TCGA-CV-A465	1	24	215	Stage III	M0	no	no	43	50.6626
HNSC	TCGA-CV-A463	1	82	23	Stage IV	M0	no	no	248	27.3554
HNSC	TCGA-CQ-5325	1	65	654	Stage I		no	no	66	43.377
HNSC	TCGA-CQ-5324	0	59	1593	Stage III		no	no	79	25.2171
HNSC	TCGA-CQ-5329	0	46	2143	Stage II		no	no	37	47.4207
HNSC	TCGA-CV-7421	1	76	2	Stage IV		no	no	81	NA
HNSC	TCGA-CV-A45W	1	75	1398	Stage II	M0	no	no	675	46.0614
HNSC	TCGA-CN-A497	0	63	1065	Stage III	MX	no	no	389	29.7217
HNSC	TCGA-CN-A499	0	60	717	Stage II	MX	no	no	47	58.7928
HNSC	TCGA-WA-A7H4	0	69	443	Stage II		no	no	101	48.6293
HNSC	TCGA-CN-A640	1	40	134	Stage IV	MX	no	no	90	44.786
HNSC	TCGA-D6-6516	0	69	773	Stage I		no	no	2084	46.5284
HNSC	TCGA-CV-6940	1	80	804	Stage III		no	no	147	54.8113
HNSC	TCGA-CV-6945	1	41	366	Stage IV		no	no	142	41.9533
HNSC	TCGA-CN-4738	1	53	436	Stage IV	M0	no	no	130	60.6257
HNSC	TCGA-CN-6022	1	49	281	Stage IV	M0	no	no	91	56.6876
HNSC	TCGA-CV-7413	1	74	294	Stage II		no	no	86	30.8954
HNSC	TCGA-CV-7410	1	61	6417	Stage III		no	no	48	31.1388
HNSC	TCGA-CV-7411	1	64	2717	Stage IV		no	no	132	24.4742
HNSC	TCGA-CV-7415	1	60	695	Stage IV		no	no	90	58.2375
HNSC	TCGA-HD-A634	1	56	130	Stage IV	MX	no	no	53	26.828
HNSC	TCGA-CV-7255	1	32	64	Stage IV		no	no	122	45.9253
HNSC	TCGA-CV-7253	1	58	361	Stage IV		no	no	208	55.0352
HNSC	TCGA-BA-A4II	0	46	918	Stage II	M0	no	no	113	36.0192
HNSC	TCGA-CV-6938	1	87	144	Stage II		no	no	165	31.6737
HNSC	TCGA-CV-6939	1	60	666	Stage IV		no	no	54	81.4596
HNSC	TCGA-UF-A71A	1	67	86	Stage IV	M0	no	no	234	59.6448
KICH	TCGA-KL-8332	0	55	2582	Stage I	M0	no	no	34	102.125
KICH	TCGA-KN-8431	0	35	588	Stage II		no	no	34	71.1438
KICH	TCGA-KN-8433	0	46	341	Stage III		no	no	43	78.0316
KICH	TCGA-KN-8435	0	59	3498	Stage II		no	no	46	119.74
KICH	TCGA-KN-8434	0	65	1797	Stage II		no	no	37	122.98
KICH	TCGA-KN-8437	0	42	3068	Stage I		no	no	31	61.825
KICH	TCGA-KL-8337	0	26	1364	Stage II	M0	no	no	40	91.0565
KICH	TCGA-KL-8331	0	48	3010	Stage II	M0	no	no	42	75.4311
KICH	TCGA-KL-8333	0	69	2991	Stage II	M0	no	no	32	65.4954
KICH	TCGA-KN-8432	0	86	76	Stage II		no	no	90	76.1203
KICH	TCGA-KN-8436	0	62	1288	Stage II		no	no	39	128.218
KICH	TCGA-KL-8340	0	34	2024	Stage II	M0	no	no	38	72.9977
KICH	TCGA-KL-8343	1	72	2172	Stage III	M0	no	no	53	117.55
KICH	TCGA-KL-8342	0	45	2248	Stage II	M0	no	no	47	77.4352
KICH	TCGA-KL-8345	0	75	1665	Stage III	M0	no	no	44	122.7
KICH	TCGA-KL-8344	0	51	876	Stage III	M0	no	no	40	94.2072
KICH	TCGA-KL-8346	0	62	1897	Stage II	M0	no	no	36	91.5302
KICH	TCGA-KN-8429	0	38	2650	Stage III		no	no	36	103.786
KICH	TCGA-KN-8427	0	54	30	Stage IV		no	no	88	90.4471
KICH	TCGA-KN-8424	0	42	1983	Stage I		no	no	56	99.502
KICH	TCGA-KN-8425	0	53	3179	Stage I		no	no	45	69.0015
KICH	TCGA-KN-8422	0	28	775	Stage I		no	no	35	88.7026
KICH	TCGA-KN-8423	0	44	788	Stage I		no	no	29	72.9533
KICH	TCGA-KN-8421	0	47	2674	Stage II		no	no	27	103.371
KICH	TCGA-KL-8338	0	51	2633	Stage III	M0	no	no	30	116.871
KICH	TCGA-KL-8334	0	37	2949	Stage III	M0	no	no	42	79.6593
KICH	TCGA-KL-8335	0	67	2815	Stage III	M0	no	no	68	123.887
KICH	TCGA-KL-8330	0	44	3304	Stage II	M0	no	no	39	97.7168
KICH	TCGA-KM-8476	0	47	3745	Stage I	MX	no	no	68	65.5667
KICH	TCGA-KM-8477	0	56	1553	Stage I	MX	no	no	40	119.997
KICH	TCGA-KL-8329	0	57	2752	Stage I	M0	no	no	54	98.9465
KICH	TCGA-KL-8328	0	60	3127	Stage II	M0	no	no	47	108.355
KICH	TCGA-KL-8327	0	46	4169	Stage I	M0	no	no	30	71.7188
KICH	TCGA-KL-8326	0	69	3322	Stage III	M0	no	no	46	54.8857
KICH	TCGA-KL-8325	1	56	725	Stage II	M0	no	no	49	91.7024
KICH	TCGA-KL-8324	0	67	4676	Stage II	M0	no	no	81	69.8898
KICH	TCGA-KM-8441	0	61	876	Stage I	MX	no	no	36	79.2947
KICH	TCGA-KM-8440	0	37	1366	Stage III	MX	no	no	29	100.798
KICH	TCGA-KM-8443	0	57	1520	Stage II	MX	no	no	48	122.402
KICH	TCGA-KM-8442	0	38	1437	Stage II	MX	no	no	34	96.4637
KICH	TCGA-KO-8414	0	50	3212	Stage II	M0	no	no	30	87.0678
KICH	TCGA-KO-8415	0	44	2939	Stage I	M0	no	no	39	121.917
KICH	TCGA-KO-8416	0	41	2752	Stage III	M0	no	no	33	46.4883
KICH	TCGA-KO-8417	0	30	2815	Stage I	M0	no	no	33	64.3761
KICH	TCGA-KO-8410	0	74	3136	Stage I	M0	no	no	27	98.7835
KICH	TCGA-KO-8411	0	58	3958	Stage I	M0	no	no	32	80.311
KICH	TCGA-KO-8413	0	46	3038	Stage I	M0	no	no	24	113.032
KICH	TCGA-KM-8439	0	30	708	Stage I	MX	no	no	24	104.028
KICH	TCGA-KO-8407	0	42	2820	Stage II	M0	no	no	51	66.8214
KICH	TCGA-KO-8406	0	17	3145	Stage I	M0	no	no	40	53.8272
KICH	TCGA-KO-8405	0	29	3056	Stage III	M0	no	no	29	88.217
KICH	TCGA-KO-8404	1	78	325	Stage IV		no	no	90	121.711
KICH	TCGA-KO-8403	0	49	3208	Stage I		no	no	36	104.299
KICH	TCGA-KO-8409	0	69	3180	Stage II	M0	no	no	58	67.8186
KICH	TCGA-KO-8408	1	47	507	Stage III		no	no	99	112.417
KICH	TCGA-KM-8639	0	67	953	Stage I	MX	no	no	41	45.7354
KICH	TCGA-KN-8419	0	43	714	Stage II		no	no	26	76.9342
KICH	TCGA-KN-8418	0	41	3935	Stage II		no	no	34	69.9245
KIRC	TCGA-CJ-4899	0	42	1528	Stage I	M0	no	no	35	25.7544
KIRC	TCGA-AK-3440	0	58	2865	Stage I	M0	no	no	200	63.676
KIRC	TCGA-BP-4795	0	74	620	Stage I	M0	no	no	39	61.6028
KIRC	TCGA-B0-5709	0	62	3974	Stage III	M0	no	no	64	19.6527
KIRC	TCGA-A3-3308	0	77	16	Stage III	M0	no	no	347	95.3985
KIRC	TCGA-B0-5703	0	73	2246	Stage I	M0	no	no	67	18.5913
KIRC	TCGA-B0-5702	0	71	2172	Stage I	M0	no	no	58	21.8393
KIRC	TCGA-B0-5705	0	65	4537	Stage I	M0	no	no	73	17.3548
KIRC	TCGA-AK-3443	0	45	1423	Stage II	M0	no	no	119	66.3018
KIRC	TCGA-CJ-5671	0	51	3987	Stage I	M0	no	no	61	38.124
KIRC	TCGA-CJ-5672	1	84	2190	Stage I	M0	no	no	89	48.8173
KIRC	TCGA-B8-5163	0	63	822	Stage III	M0	no	no	67	33.6559
KIRC	TCGA-B8-5165	0	43	737	Stage I	M0	no	no	20	44.4257
KIRC	TCGA-B8-5164	0	65	26	Stage III	M0	no	no	85	20.1975
KIRC	TCGA-EU-5904	0	47	551	Stage I	M0	no	no	43	24.259
KIRC	TCGA-CZ-5986	0	61	373	Stage I	M0	no	no	59	26.828
KIRC	TCGA-CZ-5987	1	60	445	Stage IV	M1	no	no	55	23.8091
KIRC	TCGA-CZ-5984	0	51	2067	Stage I	M0	no	no	44	42.1241
KIRC	TCGA-CZ-5985	0	58	1997	Stage II	M0	no	no	58	17.7547
KIRC	TCGA-CZ-5982	0	59	2439	Stage I	M0	no	no	48	28.4344
KIRC	TCGA-CZ-5988	0	38	693	Stage I	M0	no	no	47	26.8041
KIRC	TCGA-BP-4801	0	57	1124	Stage I	M0	no	no	61	20.3494
KIRC	TCGA-B0-5695	0	61	2150	Stage I	M0	no	no	58	22.4975
KIRC	TCGA-B0-5697	0	50	2630	Stage I	M0	no	no	59	32.1116
KIRC	TCGA-B0-5691	0	66	3431	Stage I	M0	no	no	55	23.7018
KIRC	TCGA-CZ-4853	0	82	774	Stage I	M0	no	no	111	15.3355
KIRC	TCGA-CZ-4856	0	62	18	Stage I	M0	no	no	61	33.9763
KIRC	TCGA-B0-5102	1	74	2764	Stage I	M0	no	no	47	43.2425
KIRC	TCGA-B4-5844	0	61	7	Stage II	M0	no	no	81	19.9581
KIRC	TCGA-B4-5843	0	45	11	Stage I	M0	no	no	55	49.5097
KIRC	TCGA-CZ-5470	0	72	386	Stage II	M0	no	no	38	33.0106
KIRC	TCGA-AK-3444	0	80	1471	Stage I	M0	no	no	401	97.0429
KIRC	TCGA-AK-3447	0	83	1217	Stage II	M0	no	no	245	67.3221
KIRC	TCGA-B0-5400	0	59	1733	Stage III	M0	no	no	39	26.7591
KIRC	TCGA-B0-5402	0	64	1290	Stage IV	M0	no	no	47	34.241
KIRC	TCGA-AS-3778	0	35	43	Stage I	M0	no	no	411	99.7399
KIRC	TCGA-AS-3777	0	63	1238	Stage I	M0	no	no	243	81.5052
KIRC	TCGA-BP-4986	0	75	785	Stage I	M0	no	no	40	29.0294
KIRC	TCGA-BP-4987	0	41	1124	Stage I	M0	no	no	25	28.8629
KIRC	TCGA-BP-4982	0	42	1014	Stage I	M0	no	no	40	25.1876
KIRC	TCGA-BP-4981	1	75	1097	Stage III	M0	no	no	54	20.7783
KIRC	TCGA-BP-4760	0	69	2361	Stage I	M0	no	no	39	81.9649
KIRC	TCGA-CJ-4905	0	62	1496	Stage I	M0	no	no	65	16.2129
KIRC	TCGA-CJ-4907	0	58	1499	Stage III	M0	no	no	64	55.8468
KIRC	TCGA-CJ-4901	0	47	1450	Stage III	M0	no	no	54	48.2042
KIRC	TCGA-AK-3458	0	48	1168	Stage I	M0	no	no	28	29.9458
KIRC	TCGA-BP-4977	0	57	454	Stage I	M0	no	no	45	28.5938
KIRC	TCGA-BP-4976	0	77	1632	Stage I	M0	no	no	101	25.7685
KIRC	TCGA-BP-4975	0	40	1433	Stage I	M0	no	no	22	30.9881
KIRC	TCGA-BP-4973	0	47	1384	Stage III	M0	no	no	30	23.0137
KIRC	TCGA-BP-4972	0	43	1502	Stage III	M0	no	no	41	26.475
KIRC	TCGA-BP-4970	0	44	433	Stage III	M0	no	no	33	33.2307
KIRC	TCGA-B0-5099	1	88	485	Stage III	M0	no	no	70	24.658
KIRC	TCGA-B0-5098	1	53	1584	Stage I	M0	no	no	788	31.1437
KIRC	TCGA-B0-5097	0	59	665	Stage III	M0	no	no	62	28.1248
KIRC	TCGA-B0-5096	1	72	68	Stage III	M0	no	no	94	25.689
KIRC	TCGA-B0-5095	1	81	245	Stage III	M0	no	no	77	27.5615
KIRC	TCGA-B0-5092	1	53	459	Stage IV	M1	no	no	70	38.4079
KIRC	TCGA-BP-5004	0	53	1126	Stage I	M0	no	no	46	28.0926
KIRC	TCGA-CW-5588	0	78	2017	Stage I	M0	no	no	54	50.3292
KIRC	TCGA-BP-5006	0	61	840	Stage I	M0	no	no	40	16.5955
KIRC	TCGA-BP-5007	0	45	1140	Stage II	M0	no	no	27	20.7024
KIRC	TCGA-BP-5000	0	40	563	Stage I	M0	no	no	41	29.1195
KIRC	TCGA-BP-5001	0	43	1177	Stage I	M0	no	no	37	25.4897
KIRC	TCGA-CW-5581	0	44	2799	Stage I	M0	no	no	54	24.8427
KIRC	TCGA-CW-5583	0	51	2489	Stage I	M0	no	no	28	19.4689
KIRC	TCGA-BP-5008	0	46	1071	Stage I	M0	no	no	37	24.0764
KIRC	TCGA-B0-5121	0	56	1485	Stage I	M0	no	no	51	20.2025
KIRC	TCGA-B0-5120	0	72	1169	Stage I	M0	no	no	58	33.753
KIRC	TCGA-B0-4842	1	73	1724	Stage III	M0	no	no	54	26.3686
KIRC	TCGA-CW-6093	0	73	3146	Stage I	M0	no	no	124	25.8742
KIRC	TCGA-CW-6090	0	68	2552	Stage I	M0	no	no	113	28.092
KIRC	TCGA-CJ-5683	0	78	1889	Stage I	M0	no	no	69	19.7178
KIRC	TCGA-A3-3331	0	86	1485	Stage I	M0	no	no	149	111.013
KIRC	TCGA-B0-5710	0	57	2430	Stage I	M0	no	no	39	28.547
KIRC	TCGA-A3-3311	1	57	1191	Stage I	M0	no	no	62	25.7403
KIRC	TCGA-B0-5712	0	68	2722	Stage IV	M1	no	no	112	27.5458
KIRC	TCGA-A3-3313	1	59	735	Stage I	M0	no	no	434	95.0051
KIRC	TCGA-A3-3316	0	57	1493	Stage II	M0	no	no	431	77.1831
KIRC	TCGA-CJ-5686	0	59	2038	Stage I	M0	no	no	65	20.4551
KIRC	TCGA-CW-5589	0	52	2378	Stage I	M0	no	no	57	18.7623
KIRC	TCGA-B0-5711	0	50	3989	Stage III	M0	no	no	29	35.3743
KIRC	TCGA-B0-5713	0	75	2782	Stage III	M0	no	no	104	28.0874
KIRC	TCGA-B8-5552	0	41	1046	Stage I	M0	no	no	28	16.7922
KIRC	TCGA-B8-5551	0	65	16	Stage I	M0	no	no	42	27.6549
KIRC	TCGA-A3-3322	0	51	1478	Stage I	M0	no	no	137	118.293
KIRC	TCGA-CJ-4912	0	61	1657	Stage II	M0	no	no	85	36.9526
KIRC	TCGA-BP-4983	0	67	1413	Stage III	M0	no	no	73	46.3312
KIRC	TCGA-CJ-6032	0	63	3639	Stage II	M0	no	no	50	18.8153
KIRC	TCGA-CJ-6031	0	54	1906	Stage I	M0	no	no	59	28.3952
KIRC	TCGA-CJ-6030	1	65	2299	Stage I	M0	no	no	120	21.6786
KIRC	TCGA-BP-4968	0	40	1746	Stage I	M0	no	no	45	26.0313
KIRC	TCGA-BP-4964	0	54	1862	Stage I	M0	no	no	85	59.285
KIRC	TCGA-BP-4965	0	46	1871	Stage I	M0	no	no	63	21.9644
KIRC	TCGA-BP-4967	0	76	205	Stage III	M0	no	no	72	44.2929
KIRC	TCGA-BP-4960	0	46	2172	Stage II	M0	no	no	72	56.9063
KIRC	TCGA-BP-4961	0	47	1935	Stage I	M0	no	no	35	25.4916
KIRC	TCGA-BP-4962	0	58	1785	Stage II	M0	no	no	33	40.0303
KIRC	TCGA-BP-4963	0	63	1834	Stage I	M0	no	no	84	27.7664
KIRC	TCGA-CJ-4897	0	79	3341	Stage III	M0	no	no	70	43.7389
KIRC	TCGA-B0-5088	1	53	563	Stage I	M0	no	no	68	44.0064
KIRC	TCGA-B0-5084	1	33	222	Stage IV	M1	no	no	58	30.9609
KIRC	TCGA-B0-5085	1	76	770	Stage III	M0	no	no	74	20.929
KIRC	TCGA-B0-5080	1	63	342	Stage IV	M1	no	no	60	27.0052
KIRC	TCGA-B0-5081	1	79	362	Stage III	M0	no	no	47	33.888
KIRC	TCGA-B0-5083	1	63	1045	Stage I	M0	no	no	63	84.588
KIRC	TCGA-B0-4852	1	78	1121	Stage II	M0	no	no	70	23.4193
KIRC	TCGA-CZ-5453	1	67	2419	Stage II	M0	no	no	77	20.0701
KIRC	TCGA-CZ-5989	0	60	1905	Stage II	M0	no	no	41	21.3837
KIRC	TCGA-B8-5549	0	53	194	Stage I	M0	no	no	66	51.7461
KIRC	TCGA-B8-5545	0	42	1525	Stage I	M0	no	no	22	15.9113
KIRC	TCGA-B8-5546	0	38	505	Stage I	M0	no	no	13	20.8491
KIRC	TCGA-CJ-4869	0	49	2554	Stage III	M0	no	no	83	28.2058
KIRC	TCGA-CJ-4902	0	61	1520	Stage III	M0	no	no	67	24.6705
KIRC	TCGA-EU-5905	0	67	119	Stage I	M0	no	no	62	39.2777
KIRC	TCGA-CJ-4908	0	38	1531	Stage I	M0	no	no	31	40.9732
KIRC	TCGA-EU-5907	0	81	127	Stage III	M0	no	no	49	20.4446
KIRC	TCGA-EU-5906	0	55	206	Stage I	M0	no	no	66	25.0474
KIRC	TCGA-A3-3372	0	64	735	Stage III	M0	no	no	178	119.774
KIRC	TCGA-A3-3373	0	54	1621	Stage I	M0	no	no	57	22.1513
KIRC	TCGA-A3-3370	0	48	2274	Stage I	M0	no	no	41	37.8913
KIRC	TCGA-A3-3376	1	51	1696	Stage I	M0	no	no	51	25.7524
KIRC	TCGA-A3-3374	0	51	1314	Stage I	M0	no	no	792	92.4047
KIRC	TCGA-A3-3378	0	60	630	Stage I	M0	no	no	247	102.282
KIRC	TCGA-CJ-5684	0	61	2231	Stage III	M0	no	no	43	31.1838
KIRC	TCGA-B0-5075	1	77	637	Stage III	M0	no	no	100	20.3882
KIRC	TCGA-B0-5077	1	77	1317	Stage I	M0	no	no	56	31.1717
KIRC	TCGA-CZ-5468	1	84	59	Stage IV	M1	no	no	128	53.9195
KIRC	TCGA-CZ-5466	0	67	685	Stage III	M0	no	no	62	24.6479
KIRC	TCGA-B8-4621	0	63	788	Stage I	M0	no	no	80	25.7263
KIRC	TCGA-B0-5399	0	46	1411	Stage I	M0	no	no	40	26.5998
KIRC	TCGA-BP-5170	0	55	2412	Stage I	M0	no	no	41	20.1424
KIRC	TCGA-BP-5173	1	75	62	Stage I	M0	no	no	91	58.1547
KIRC	TCGA-BP-5174	0	45	2257	Stage I	M0	no	no	37	24.4435
KIRC	TCGA-BP-5175	0	60	932	Stage I	M0	no	no	52	53.0354
KIRC	TCGA-AK-3451	0	48	2868	Stage II	M0	no	no	77	20.6904
KIRC	TCGA-BP-4999	0	56	1266	Stage I	M0	no	no	46	17.49
KIRC	TCGA-BP-4971	0	40	1487	Stage III	M0	no	no	49	24.5556
KIRC	TCGA-B0-5696	0	69	2609	Stage III	M0	no	no	55	32.5215
KIRC	TCGA-B0-5693	0	47	4074	Stage I	M0	no	no	36	23.7446
KIRC	TCGA-B0-5692	0	66	3944	Stage III	M0	no	no	58	19.597
KIRC	TCGA-B0-5699	0	53	3841	Stage I	M0	no	no	46	21.343
KIRC	TCGA-B0-5698	0	77	3631	Stage I	M0	no	no	73	27.4211
KIRC	TCGA-CZ-4859	0	59	1787	Stage I	M0	no	no	107	38.427
KIRC	TCGA-CZ-5451	0	74	1929	Stage II	M0	no	no	81	17.5656
KIRC	TCGA-B0-5706	0	45	3205	Stage II	M0	no	no	54	20.7056
KIRC	TCGA-B0-4712	1	76	1337	Stage IV	M1	no	no	88	37.0312
KIRC	TCGA-CJ-4916	0	69	1373	Stage III	M0	no	no	46	16.3825
KIRC	TCGA-B0-5812	0	53	3834	Stage I	M0	no	no	43	28.8818
KIRC	TCGA-A3-3346	1	68	137	Stage I	M0	no	no	551	102.057
KIRC	TCGA-B4-5377	0	68	365	Stage IV	M1	no	no	46	19.3111
KIRC	TCGA-A3-3326	0	47	1137	Stage I	M0	no	no	53	22.9599
KIRC	TCGA-A3-3349	0	34	1385	Stage I	M0	no	no	31	17.5216
KIRC	TCGA-B4-5832	0	65	155	Stage III	M0	no	no	89	66.2189
KIRC	TCGA-B4-5835	0	64	16	Stage I	M0	no	no	85	61.2378
KIRC	TCGA-B4-5834	0	59	26	Stage I	M0	no	no	33	31.1081
KIRC	TCGA-B4-5836	0	61	141	Stage I	M0	no	no	105	46.369
KIRC	TCGA-B4-5838	0	52	166	Stage IV	M0	no	no	79	39.1994
KIRC	TCGA-B8-4154	0	73	1380	Stage I	M0	no	no	47	13.5552
KIRC	TCGA-B0-4816	1	49	1371	Stage II	M0	no	no	54	24.6427
KIRC	TCGA-B8-4151	0	51	1299	Stage III	M0	no	no	49	14.826
KIRC	TCGA-B0-4811	1	48	1417	Stage III	M0	no	no	104	29.5183
KIRC	TCGA-B0-4818	1	68	510	Stage II	M0	no	no	59	25.9196
KIRC	TCGA-CJ-4636	0	51	1924	Stage III	M0	no	no	51	57.8784
KIRC	TCGA-CJ-4634	0	60	3498	Stage I	M0	no	no	87	20.6953
KIRC	TCGA-B0-5109	1	69	587	Stage III	M0	no	no	48	23.6015
KIRC	TCGA-B0-5108	0	54	1782	Stage III	M0	no	no	48	27.8855
KIRC	TCGA-B0-5104	1	90	2752	Stage I	M0	no	no	64	26.8207
KIRC	TCGA-B0-5106	1	64	1598	Stage I	M0	no	no	86	22.47
KIRC	TCGA-B0-5100	1	72	1913	Stage III	M0	no	no	34	27.116
KIRC	TCGA-CJ-4639	0	49	3229	Stage II	M0	no	no	52	24.6422
KIRC	TCGA-CJ-4903	0	50	1559	Stage I	M0	no	no	53	44.6777
KIRC	TCGA-B8-4622	0	57	1525	Stage IV	M1	no	no	69	34.9184
KIRC	TCGA-B8-4620	0	70	777	Stage III	M0	no	no	60	46.8228
KIRC	TCGA-BP-5176	1	78	1590	Stage I	M0	no	no	118	25.1606
KIRC	TCGA-BP-5177	0	46	293	Stage I	M0	no	no	41	29.6883
KIRC	TCGA-AK-3456	0	48	1143	Stage II	M0	no	no	36	15.8606
KIRC	TCGA-CZ-5457	0	62	2754	Stage III	M0	no	no	75	38.4378
KIRC	TCGA-CJ-4640	0	49	3480	Stage III	M0	no	no	49	46.7244
KIRC	TCGA-CZ-5458	0	43	2789	Stage III	M0	no	no	30	22.9202
KIRC	TCGA-CZ-5459	0	63	1683	Stage III	M0	no	no	93	12.5241
KIRC	TCGA-B0-4945	1	75	2145	Stage I	M0	no	no	35	19.7488
KIRC	TCGA-BP-5198	0	72	603	Stage III	M0	no	no	73	40.1538
KIRC	TCGA-BP-5199	0	58	1355	Stage II	M0	no	no	84	22.6877
KIRC	TCGA-CZ-5452	0	69	1789	Stage II	M0	no	no	30	24.2108
KIRC	TCGA-BP-5192	0	59	714	Stage I	M0	no	no	55	22.3903
KIRC	TCGA-BP-5190	0	61	1011	Stage I	M0	no	no	43	27.0736
KIRC	TCGA-BP-5191	0	79	967	Stage III	M0	no	no	63	47.8594
KIRC	TCGA-BP-5196	0	53	1018	Stage I	M0	no	no	53	31.805
KIRC	TCGA-BP-5194	0	39	408	Stage I	M0	no	no	26	24.8711
KIRC	TCGA-BP-5195	0	75	749	Stage I	M0	no	no	58	22.7698
KIRC	TCGA-CZ-5465	1	76	2564	Stage III	M0	no	no	99	33.0273
KIRC	TCGA-B8-5158	0	56	1218	Stage III	M0	no	no	64	30.0911
KIRC	TCGA-AK-3429	0	54	3328	Stage II	M0	no	no	28	37.195
KIRC	TCGA-AK-3427	0	65	3583	Stage I	M0	no	no	295	75.1644
KIRC	TCGA-B8-5159	0	61	722	Stage I	M0	no	no	57	24.004
KIRC	TCGA-CZ-5463	0	76	662	Stage II	M0	no	no	45	21.778
KIRC	TCGA-B2-4098	1	72	51	Stage I	M0	no	no	75	29.0343
KIRC	TCGA-B2-4099	0	83	972	Stage I	M0	no	no	75	29.652
KIRC	TCGA-B0-4700	1	60	1980	Stage IV	M1	no	no	23	39.9162
KIRC	TCGA-B0-4706	1	61	65	Stage III	M0	no	no	45	15.5802
KIRC	TCGA-BP-4164	1	51	992	Stage III	M0	no	no	47	57.6567
KIRC	TCGA-BP-4167	0	59	2718	Stage III	M0	no	no	50	38.5919
KIRC	TCGA-BP-4162	0	65	3074	Stage I	M0	no	no	34	24.0213
KIRC	TCGA-BP-4163	0	60	2839	Stage III	M0	no	no	46	23.7101
KIRC	TCGA-A3-3365	0	46	873	Stage I	M0	no	no	341	98.0505
KIRC	TCGA-A3-3367	0	72	2270	Stage I	M0	no	no	69	29.5007
KIRC	TCGA-A3-3363	0	50	319	Stage II	M0	no	no	1109	76.6344
KIRC	TCGA-A3-3362	0	60	1559	Stage I	M0	no	no	45	48.1154
KIRC	TCGA-B0-4815	1	65	1588	Stage III	M0	no	no	67	26.8721
KIRC	TCGA-B8-4619	0	58	523	Stage I	M0	no	no	24	31.8421
KIRC	TCGA-B0-4810	1	47	478	Stage III	M0	no	no	56	24.7812
KIRC	TCGA-BP-5169	0	70	193	Stage I	M0	no	no	55	23.8771
KIRC	TCGA-BP-5168	1	75	1463	Stage I	M0	no	no	123	20.5232
KIRC	TCGA-B0-5707	0	39	3744	Stage I	M0	no	no	41	18.558
KIRC	TCGA-AK-3465	0	71	369	Stage I	M0	no	no	231	79.8094
KIRC	TCGA-B2-3924	0	73	1092	Stage I	M0	no	no	88	29.0978
KIRC	TCGA-B2-3923	0	59	992	Stage II	M0	no	no	22	102.804
KIRC	TCGA-BP-5010	1	63	878	Stage III	M0	no	no	64	20.3913
KIRC	TCGA-CJ-4643	0	67	1793	Stage II	M0	no	no	57	24.3412
KIRC	TCGA-B2-5633	0	56	963	Stage I	M0	no	no	40	30.179
KIRC	TCGA-B2-5635	0	74	755	Stage I	M0	no	no	47	19.3722
KIRC	TCGA-CW-6087	1	61	41	Stage IV	M1	no	no	58	28.9729
KIRC	TCGA-CJ-4920	1	64	139	Stage I	M0	no	no	144	19.8897
KIRC	TCGA-A3-3357	0	62	2688	Stage II	M0	no	no	97	18.9795
KIRC	TCGA-A3-3358	0	57	1307	Stage I	M0	no	no	67	20.7564
KIRC	TCGA-CJ-5675	0	70	3936	Stage II	M0	no	no	58	27.3095
KIRC	TCGA-BP-4991	0	54	1413	Stage I	M0	no	no	47	18.1911
KIRC	TCGA-B8-4148	0	63	1520	Stage I	M0	no	no	31	18.0383
KIRC	TCGA-B8-4146	0	41	511	Stage I	M0	no	no	40	16.0526
KIRC	TCGA-A3-3320	0	52	1508	Stage I	M0	no	no	329	107.67
KIRC	TCGA-A3-3323	0	53	1106	Stage I	M0	no	no	48	22.3814
KIRC	TCGA-BP-4992	0	66	501	Stage I	M0	no	no	41	38.607
KIRC	TCGA-B2-5641	0	79	656	Stage I	M0	no	no	64	19.7445
KIRC	TCGA-AK-3455	1	71	683	Stage III	M0	no	no	62	19.5608
KIRC	TCGA-B0-5113	0	69	1175	Stage III	M0	no	no	37	34.3339
KIRC	TCGA-B0-5110	0	71	2009	Stage I	M0	no	no	70	18.6049
KIRC	TCGA-B0-5116	0	52	1274	Stage III	M0	no	no	60	45.9056
KIRC	TCGA-B0-5117	0	40	1608	Stage I	M0	no	no	42	106.862
KIRC	TCGA-CZ-4866	0	79	3267	Stage I	M0	no	no	72	49.6388
KIRC	TCGA-B0-5119	0	61	1552	Stage I	M0	no	no	83	13.3511
KIRC	TCGA-CZ-4863	0	51	1928	Stage III	M0	no	no	39	23.0572
KIRC	TCGA-BP-5202	0	75	29	Stage III	M0	no	no	39	16.8726
KIRC	TCGA-BP-5200	0	44	1063	Stage II	M0	no	no	42	39.4787
KIRC	TCGA-BP-4993	0	58	177	Stage I	M0	no	no	71	59.9761
KIRC	TCGA-BP-5185	0	56	1132	Stage I	M0	no	no	83	25.5672
KIRC	TCGA-BP-5184	0	54	1133	Stage I	M0	no	no	30	20.1684
KIRC	TCGA-BP-5187	0	54	406	Stage I	M0	no	no	67	30.607
KIRC	TCGA-BP-5186	0	50	693	Stage I	M0	no	no	32	24.6865
KIRC	TCGA-BP-5181	0	58	1495	Stage I	M0	no	no	65	21.4307
KIRC	TCGA-BP-5180	0	53	2263	Stage I	M0	no	no	42	21.9058
KIRC	TCGA-BP-5183	0	57	1291	Stage III	M0	no	no	53	12.37
KIRC	TCGA-BP-5182	0	56	1165	Stage I	M0	no	no	65	19.8766
KIRC	TCGA-BP-4995	0	68	1371	Stage I	M0	no	no	50	22.9144
KIRC	TCGA-AK-3430	1	61	480	Stage III	M0	no	no	67	43.0847
KIRC	TCGA-CJ-6027	1	77	3615	Stage I	M0	no	no	81	31.7673
KIRC	TCGA-BP-4994	0	54	1308	Stage I	M0	no	no	39	95.6977
KIRC	TCGA-CJ-4882	0	57	1883	Stage III	M0	no	no	65	32.4891
KIRC	TCGA-B0-4710	0	75	1755	Stage III	M0	no	no	75	35.2943
KIRC	TCGA-B0-4827	1	77	885	Stage III	M0	no	no	88	19.2105
KIRC	TCGA-B0-4823	1	88	454	Stage I	M0	no	no	115	25.8178
KIRC	TCGA-CZ-5467	1	86	73	Stage III	M0	no	no	60	21.3292
KIRC	TCGA-BP-4998	0	49	932	Stage I	M0	no	no	35	31.5304
KIRC	TCGA-A3-3383	0	52	861	Stage I	M0	no	no	145	116.778
KIRC	TCGA-A3-3382	0	69	574	Stage I	M0	no	no	522	94.9123
KIRC	TCGA-A3-3380	0	54	567	Stage I	M0	no	no	236	72.8114
KIRC	TCGA-A3-3387	0	49	617	Stage I	M0	no	no	76	38.1019
KIRC	TCGA-A3-3385	0	46	1993	Stage I	M0	no	no	65	19.8876
KIRC	TCGA-BP-4782	0	55	354	Stage I	M0	no	no	84	32.9423
KIRC	TCGA-BP-4177	0	65	1670	Stage I	M0	no	no	20	63.3665
KIRC	TCGA-A3-3319	0	70	1130	Stage I	M0	no	no	329	98.84
KIRC	TCGA-B2-4101	0	52	648	Stage II	M0	no	no	49	31.1614
KIRC	TCGA-BP-4988	1	72	828	Stage I	M0	no	no	41	39.3928
KIRC	TCGA-BP-4989	0	58	118	Stage III	M0	no	no	71	35.2379
KIRP	TCGA-MH-A561	0	66	841	Stage I	MX	no	no	134	45.5158
KIRP	TCGA-BQ-7045	1	78	1468	Stage I	M0	no	no	100	29.1882
KIRP	TCGA-BQ-7044	0	73	3760	Stage III	M0	no	no	90	31.1314
KIRP	TCGA-BQ-7046	0	61	2948	Stage I	M0	no	no	51	77.66
KIRP	TCGA-KV-A6GE	0	65	885	Stage I	MX	no	no	75	92.4563
KIRP	TCGA-B9-A5W7	0	47	585	Stage I		no	no	34	95.3102
KIRP	TCGA-IZ-A6M9	0	63	376	Stage I	MX	no	no	101	96.2979
KIRP	TCGA-MH-A55Z	0	65	845	Stage I	MX	no	no	121	33.1118
KIRP	TCGA-A4-7286	0	42	554			no	no	53	42.402
KIRP	TCGA-A4-7288	0	71	1857		MX	no	no	94	48.2229
KIRP	TCGA-MH-A55W	0	50	1043	Stage I	MX	no	no	119	33.2099
KIRP	TCGA-DW-7840	0	60	114	Stage I	MX	no	no	117	32.2304
KIRP	TCGA-MH-A560	0	62	924	Stage I	MX	no	no	77	83.7991
KIRP	TCGA-A4-A6HP	0	66	379	Stage I	MX	no	no	120	34.1214
KIRP	TCGA-A4-A5DU	0	45	496	Stage I	MX	no	no	50	56.8823
KIRP	TCGA-A4-8310	0	58	780	Stage III	MX	no	no	107	67.8014
KIRP	TCGA-A4-8311	0	60	729	Stage I	MX	no	no	89	50.3975
KIRP	TCGA-A4-8312	0	60	708	Stage I	MX	no	no	47	80.8691
KIRP	TCGA-B3-3925	0	52	1029	Stage III	M0	no	no	83	33.5015
KIRP	TCGA-B3-3926	0	59	883	Stage I	M0	no	no	33	113.375
KIRP	TCGA-A4-8098	0	73	896	Stage I	MX	no	no	139	53.6364
KIRP	TCGA-HE-A5NL	0	51	767	Stage I	MX	no	no	92	26.8271
KIRP	TCGA-HE-A5NF	0	58	2582	Stage I		no	no	82	41.0081
KIRP	TCGA-B9-A5W9	0	40	5	Stage I	MX	no	no	80	78.6396
KIRP	TCGA-A4-7915	0	35	7	Stage II	MX	no	no	51	93.907
KIRP	TCGA-GL-6846	0	52	5925	Stage IV	MX	no	no	87	38.3888
KIRP	TCGA-A4-7997	0	67	927	Stage I	M0	no	no	99	47.1112
KIRP	TCGA-A4-7996	0	61	506	Stage I	MX	no	no	104	38.2582
KIRP	TCGA-P4-A5E6	0	67	3035	Stage III	MX	no	no	118	33.45
KIRP	TCGA-IZ-A6M8	0	69	497	Stage I	MX	no	no	101	25.7726
KIRP	TCGA-BQ-5883	0	79	1242	Stage I	M0	no	no	53	63.7518
KIRP	TCGA-A4-A48D	0	84	379	Stage I	MX	no	no	139	64.5729
KIRP	TCGA-DW-7841	0	61	445	Stage I	MX	no	no	67	42.143
KIRP	TCGA-DW-7842	0	52	92	Stage I	MX	no	no	40	104.5
KIRP	TCGA-HE-A5NJ	0	58	1726		M0	no	no	82	32.5325
KIRP	TCGA-B9-A5W8	0	50	524	Stage II	M0	no	no	92	79.6314
KIRP	TCGA-EV-5901	0	47	1040	Stage I	M0	no	no	54	42.6693
KIRP	TCGA-EV-5902	0	58	578	Stage I	M0	no	no	100	37.0834
KIRP	TCGA-EV-5903	0	57	757	Stage I	M0	no	no	122	32.2303
KIRP	TCGA-HE-7129	0	NA	2492	Stage II	M0	no	no	60	63.8589
KIRP	TCGA-IA-A40U	0	56	511	Stage III	MX	no	no	58	42.7854
KIRP	TCGA-F9-A4JJ	1	35	325	Stage III	MX	no	no	50	103.657
KIRP	TCGA-GL-7773	0	63	393	Stage I	MX	no	no	144	22.5221
KIRP	TCGA-A4-8630	0	59	436	Stage I	MX	no	no	90	81.4916
KIRP	TCGA-A4-A5XZ	0	65	479	Stage II	MX	no	no	82	40.1813
KIRP	TCGA-B3-8121	0	48	379	Stage I	MX	no	no	68	87.678
KIRP	TCGA-G7-A4TM	0	40	768	Stage I	MX	no	no	49	43.6059
KIRP	TCGA-J7-6720	0	42	388	Stage I	M0	no	no	58	58.3906
KIRP	TCGA-P4-A5E8	1	57	1306	Stage III	M0	no	no	67	48.4934
KIRP	TCGA-B1-5398	0	73	1251	Stage III	M0	no	no	137	31.1163
KIRP	TCGA-IZ-8195	0	82	677	Stage II	MX	no	no	94	41.1233
KIRP	TCGA-IZ-8196	0	50	649	Stage I	MX	no	no	125	27.1369
KIRP	TCGA-DZ-6135	0	45	2269	Stage I	MX	no	no	44	32.6016
KIRP	TCGA-DZ-6134	0	69	1856	Stage I	MX	no	no	56	46.4735
KIRP	TCGA-MH-A562	0	57	616	Stage I	MX	no	no	82	33.9628
KIRP	TCGA-DZ-6131	0	31	2429	Stage III	MX	no	no	41	99.272
KIRP	TCGA-AT-A5NU	0	77	67	Stage I	MX	no	no	100	53.6846
KIRP	TCGA-DZ-6133	1	66	1557	Stage I	MX	no	no	118	37.5462
KIRP	TCGA-DZ-6132	0	69	2460	Stage I	MX	no	no	136	30.1756
KIRP	TCGA-HE-7130	0	NA	1770	Stage III	M0	no	no	221	82.6367
KIRP	TCGA-P4-A5EB	0	83	3015	Stage I	MX	no	no	182	60.9698
KIRP	TCGA-P4-A5ED	0	51	2816	Stage I	MX	no	no	48	69.9732
KIRP	TCGA-IA-A40X	0	49	608	Stage I	MX	no	no	39	46.5085
KIRP	TCGA-BQ-5876	0	75	586	Stage I	M0	no	no	104	46.7594
KIRP	TCGA-BQ-5875	0	66	2639	Stage III	M0	no	no	97	49.9589
KIRP	TCGA-Q2-A5QZ	0	61	428	Stage III	MX	no	no	144	67.2733
KIRP	TCGA-BQ-5878	0	79	1938	Stage III	M0	no	no	126	38.1578
KIRP	TCGA-B9-5156	0	51	1338			no	no	104	35.4018
KIRP	TCGA-IA-A40Y	0	60	62	Stage III	MX	no	no	98	85.9688
KIRP	TCGA-A4-A4ZT	0	71	516	Stage I	MX	no	no	63	53.8649
KIRP	TCGA-A4-7828	0	74	238	Stage I	M0	no	no	64	83.0375
KIRP	TCGA-P4-A5E7	0	74	2649	Stage I	MX	no	no	122	31.3069
KIRP	TCGA-DW-7963	0	43	1240	Stage I	MX	no	no	56	111.181
KIRP	TCGA-GL-A4EM	0	61	32	Stage I	MX	no	no	90	44.7637
KIRP	TCGA-A4-A5Y1	1	75	395	Stage III	MX	no	no	102	59.4846
KIRP	TCGA-A4-A5Y0	0	61	252	Stage I	MX	no	no	81	33.842
KIRP	TCGA-GL-A59R	0	79	378	Stage III	MX	no	no	109	40.3744
KIRP	TCGA-B1-A47N	0	62	1110	Stage I	MX	no	no	52	102.746
KIRP	TCGA-AL-7173	0	72	2060	Stage IV	M0	no	no	80	52.144
KIRP	TCGA-B1-A47M	0	79	659	Stage III	MX	no	no	118	28.304
KIRP	TCGA-B9-4116	0	75	627			no	no	127	34.2138
KIRP	TCGA-B9-4117	0	48	14			no	no	282	44.7489
KIRP	TCGA-B9-4114	0	49	857			no	no	124	61.5993
KIRP	TCGA-B9-4115	0	53	803	Stage I		no	no	91	48.7066
KIRP	TCGA-B9-4113	1	64	1536	Stage I		no	no	99	23.6128
KIRP	TCGA-GL-8500	0	63	841	Stage I	MX	no	no	114	35.2051
KIRP	TCGA-KV-A6GD	0	85	560	Stage I	M0	no	no	92	62.2081
KIRP	TCGA-BQ-7053	0	57	1516	Stage III	M0	no	no	77	33.3763
KIRP	TCGA-GL-A59T	0	46	546	Stage I	MX	no	no	114	74.5083
KIRP	TCGA-DW-5560	0	38	1486	Stage I	M0	no	no	71	91.1714
KIRP	TCGA-DW-5561	0	51	414	Stage I	M0	no	no	57	38.2307
KIRP	TCGA-DW-7837	0	43	1142	Stage I	MX	no	no	42	46.7231
KIRP	TCGA-A4-7584	0	59	650	Stage I	MX	no	no	78	28.0506
KIRP	TCGA-A4-7585	1	67	1070	Stage III	M0	no	no	112	57.9924
KIRP	TCGA-B9-A69E	0	71	452	Stage III		no	no	100	26.0751
KIRP	TCGA-B9-A44B	0	70	361	Stage III		no	no	164	39.3225
KIRP	TCGA-A4-7583	0	60	3	Stage I	M0	no	no	83	40.9666
KIRP	TCGA-BQ-5890	0	69	233	Stage III	M0	no	no	98	42.3728
KIRP	TCGA-BQ-5891	0	57	29	Stage III	M0	no	no	57	129.391
KIRP	TCGA-BQ-5892	0	51	364	Stage I	M0	no	no	80	63.7213
KIRP	TCGA-BQ-5894	0	42	84	Stage IV	M1	no	no	50	105.362
KIRP	TCGA-HE-A5NK	0	82	2228		M0	no	no	120	42.2808
KIRP	TCGA-B3-4103	0	56	930	Stage I	M0	no	no	82	68.9827
KIRP	TCGA-HE-A5NH	0	62	791	Stage I		no	no	91	20.3142
KIRP	TCGA-B3-4104	0	75	1049	Stage II	M0	no	no	121	58.6775
KIRP	TCGA-HE-A5NI	0	73	360	Stage I	M0	no	no	130	41.2604
KIRP	TCGA-A4-8517	0	71	597	Stage I	MX	no	no	97	32.1352
KIRP	TCGA-BQ-5881	0	69	1454	Stage I	M0	no	no	56	40.8522
KIRP	TCGA-A4-8515	0	47	709	Stage I	MX	no	no	89	36.0896
KIRP	TCGA-BQ-5887	0	54	771	Stage III	M0	no	no	28	76.1368
KIRP	TCGA-BQ-5886	0	75	792	Stage III	M0	no	no	88	51.6411
KIRP	TCGA-BQ-5889	1	63	329	Stage IV	M1	no	no	88	35.893
KIRP	TCGA-BQ-5888	0	74	403	Stage I	M0	no	no	43	85.4588
KIRP	TCGA-BQ-5882	1	54	658	Stage III	M0	no	no	85	40.8368
KIRP	TCGA-A4-8518	0	48	600	Stage I	MX	no	no	91	98.7352
KIRP	TCGA-BQ-7060	0	53	214	Stage I	M0	no	no	45	64.198
KIRP	TCGA-G7-6796	0	58	2173	Stage I	MX	no	no	70	48.1191
KIRP	TCGA-PJ-A5Z8	0	60	600	Stage I	M0	no	no	96	38.0589
KIRP	TCGA-BQ-5885	0	63	921	Stage III	M0	no	no	133	28.0288
KIRP	TCGA-P4-A5EA	1	54	201	Stage III	MX	no	no	106	77.5113
KIRP	TCGA-BQ-5884	0	59	792	Stage I	M0	no	no	75	64.7041
KIRP	TCGA-AL-3472	0	57	2029		M0	no	no	87	32.7551
KIRP	TCGA-AL-3473	0	55	1906	Stage II	M0	no	no	91	52.3428
KIRP	TCGA-G7-6790	0	57	1575	Stage I	MX	no	no	86	38.3677
KIRP	TCGA-G7-6792	0	40	2765	Stage I	MX	no	no	54	46.1761
KIRP	TCGA-G7-6795	0	56	1194	Stage I	MX	no	no	79	37.8975
KIRP	TCGA-G7-6797	0	46	765	Stage III	MX	no	no	79	35.3
KIRP	TCGA-DW-7839	0	58	419	Stage I	MX	no	no	54	18.5072
KIRP	TCGA-B1-A656	0	64	618	Stage I	M0	no	no	161	48.6177
KIRP	TCGA-B1-A657	0	54	641	Stage I	M0	no	no	101	54.9244
KIRP	TCGA-B1-A654	0	43	616	Stage I	M0	no	no	83	26.0968
KIRP	TCGA-B1-A655	0	77	510	Stage I	M0	no	no	111	31.4491
KIRP	TCGA-BQ-7062	0	64	116	Stage I	M0	no	no	58	39.115
KIRP	TCGA-BQ-7058	1	81	343	Stage III	M0	no	no	84	27.5332
KIRP	TCGA-BQ-7059	0	71	232	Stage I	M0	no	no	98	39.9235
KIRP	TCGA-DW-7838	0	66	744	Stage I	MX	no	no	120	48.0854
KIRP	TCGA-BQ-7061	0	83	218	Stage I	M0	no	no	97	50.9465
KIRP	TCGA-DW-7834	0	53	3950	Stage I	MX	no	no	83	41.6795
KIRP	TCGA-BQ-5880	1	79	1314	Stage III	M0	no	no	79	43.885
KIRP	TCGA-BQ-7050	0	53	1864	Stage I	M0	no	no	29	95.31
KIRP	TCGA-BQ-7051	0	74	1533	Stage II	M0	no	no	106	25.0716
KIRP	TCGA-BQ-7055	0	73	799	Stage I	M0	no	no	17	96.8932
KIRP	TCGA-AL-3467	0	54	2135		M0	no	no	40	73.4662
KIRP	TCGA-A4-7732	0	55	582		MX	no	no	76	86.6953
KIRP	TCGA-PJ-A5Z9	0	80	540	Stage I	MX	no	no	87	52.2322
KIRP	TCGA-A4-7734	0	53	27	Stage I	MX	no	no	67	35.5521
KIRP	TCGA-J7-8537	1	37	321	Stage III	M0	no	no	63	41.0472
KIRP	TCGA-B9-7268	0	59	671	Stage II	M0	no	no	73	56.0676
KIRP	TCGA-G7-7502	0	83	786	Stage I	MX	no	no	93	55.7934
LIHC	TCGA-DD-A3A1	1	65	233	Stage III	M0	no	no	110	26.9969
LIHC	TCGA-DD-A3A8	1	75	11	Stage II	M0	no	no	143	68.0205
LIHC	TCGA-BC-A69H	0	64	444	Stage II	M0	no	no	103	47.1736
LIHC	TCGA-BC-A216	0	62	1351	Stage III	M0	no	no	89	52.5098
LIHC	TCGA-BD-A2L6	0	69	1363		MX	no	no	84	25.0903
LIHC	TCGA-CC-A3M9	1	45	300	Stage III	M0	no	no	166	58.9243
LIHC	TCGA-ED-A7PX	0	48	6	Stage II	M0	no	no	33	55.9284
LIHC	TCGA-ED-A7PY	0	20	390	Stage II	M0	no	no	33	50.8103
LIHC	TCGA-ED-A7PZ	0	61	6	Stage II	M0	no	no	289	61.6335
LIHC	TCGA-DD-A1EB	0	72	2017	Stage I	M0	no	no	192	23.0381
LIHC	TCGA-KR-A7K8	0	57	906	Stage I	M0	no	no	56	52.1278
LIHC	TCGA-CC-A3MA	1	61	303	Stage III	M0	no	no	150	40.7021
LIHC	TCGA-KR-A7K7	0	61	951	Stage II	M0	no	no	72	54.5966
LIHC	TCGA-CC-A3MC	0	54	363	Stage III	M0	no	no	111	40.4345
LIHC	TCGA-KR-A7K2	0	64	657	Stage I	M0	no	no	64	66.5815
LIHC	TCGA-UB-A7ME	0	51	486	Stage I	MX	no	no	101	45.9749
LIHC	TCGA-UB-A7MD	1	67	52	Stage I	MX	no	no	119	29.2973
LIHC	TCGA-CC-5259	0	60	250	Stage III	M0	no	no	162	53.5998
LIHC	TCGA-CC-5258	1	48	129	Stage II	M0	no	no	152	61.5063
LIHC	TCGA-UB-A7MF	1	56	214	Stage III	MX	no	no	116	56.9077
LIHC	TCGA-RC-A7S9	0	47	640	Stage I	M0	no	no	61	40.242
LIHC	TCGA-BC-A5W4	1	69	547	Stage III	M0	no	no	76	33.6859
LIHC	TCGA-DD-A1EI	0	46	183	Stage I	M0	no	no	77	62.0187
LIHC	TCGA-DD-A1EL	1	23	415	Stage II	M0	no	no	157	90.9956
LIHC	TCGA-CC-5260	1	61	87	Stage III	M0	no	no	69	70.2129
LIHC	TCGA-CC-5262	1	67	103	Stage III	M0	no	no	140	27.3669
LIHC	TCGA-CC-5264	1	71	102	Stage III	M0	no	no	120	62.5479
LIHC	TCGA-GJ-A6C0	1	75	31	Stage II	MX	no	no	58	56.3216
LIHC	TCGA-FV-A3R3	1	38	366	Stage I	MX	no	no	71	56.6084
LIHC	TCGA-FV-A495	0	51	1	Stage II	M0	no	no	109	41.736
LIHC	TCGA-FV-A496	0	84	10	Stage I	M0	no	no	134	71.1321
LIHC	TCGA-FV-A4ZQ	0	52	12	Stage I	M0	no	no	91	34.0722
LIHC	TCGA-EP-A26S	0	70	608	Stage I	MX	no	no	174	69.6718
LIHC	TCGA-DD-A39Z	1	43	601	Stage II	M0	no	no	168	76.6216
LIHC	TCGA-DD-A39X	1	78	1694	Stage I	M0	no	no	138	77.7107
LIHC	TCGA-DD-A39W	1	29	827	Stage III	M0	no	no	54	95.0793
LIHC	TCGA-PD-A5DF	1	58	639	Stage III	M0	no	no	49	26.2919
LIHC	TCGA-KR-A7K0	1	65	65	Stage I	M0	no	no	106	28.065
LIHC	TCGA-DD-A1EF	1	57	394	Stage I	M0	no	no	165	57.2044
LIHC	TCGA-ED-A627	0	74	423	Stage I	M0	no	no	1	0
LIHC	TCGA-BC-A112	1	80	153		MX	no	no	287	83.7932
LIHC	TCGA-QA-A7B7	0	48	94	Stage II	MX	no	no	107	21.1017
LIHC	TCGA-CC-A7IF	1	59	649	Stage III	M0	no	no	134	35.3416
LIHC	TCGA-CC-A7IG	1	47	299	Stage II	M0	no	no	154	42.0779
LIHC	TCGA-CC-A7IH	0	58	365	Stage III	M0	no	no	816	21.9141
LIHC	TCGA-CC-A7II	0	54	399	Stage III	M0	no	no	175	36.712
LIHC	TCGA-CC-A7IJ	0	56	382	Stage II	M0	no	no	157	50.1388
LIHC	TCGA-CC-A7IK	1	59	262	Stage III	M0	no	no	346	56.4174
LIHC	TCGA-CC-A7IL	1	61	278	Stage III	M0	no	no	119	34.0449
LIHC	TCGA-BC-A10X	1	52	770	Stage III	MX	no	no	12	49.791
LIHC	TCGA-BC-A10Y	1	76	711		MX	no	no	87	24.1512
LIHC	TCGA-BC-A10Z	1	62	34	Stage I	MX	no	no	198	15.6035
LIHC	TCGA-RC-A7SK	0	59	472	Stage I	M0	no	no	162	55.9496
LIHC	TCGA-CC-A5UC	1	63	347	Stage III	M0	no	no	63	42.6063
LIHC	TCGA-CC-A5UD	1	45	304	Stage III	M0	no	no	218	48.0911
LIHC	TCGA-CC-A5UE	1	48	272	Stage III	M0	no	no	146	44.7687
LIHC	TCGA-ED-A5KG	0	60	854	Stage II	M0	no	no	27	42.2749
LIHC	TCGA-EP-A12J	0	62	570	Stage I	MX	no	no	71	20.7608
LIHC	TCGA-DD-A73A	0	71	728	Stage I	M0	no	no	107	23.2212
LIHC	TCGA-DD-A73B	1	72	283	Stage I	M0	no	no	87	21.18
LIHC	TCGA-DD-A73C	0	65	701	Stage III	M0	no	no	95	29.9821
LIHC	TCGA-DD-A73D	0	68	693	Stage II	MX	no	no	75	25.4056
LIHC	TCGA-DD-A73E	0	66	44	Stage I	M0	no	no	141	31.0408
LIHC	TCGA-DD-A73F	0	77	1085	Stage I	M0	no	no	87	27.3921
LIHC	TCGA-DD-A73G	0	73	3478	Stage I	M0	no	no	126	38.4196
LIHC	TCGA-BC-A10T	1	76	837		MX	no	no	82	26.8191
LIHC	TCGA-G3-A5SL	0	70	621	Stage II	M0	no	no	130	54.6241
LIHC	TCGA-G3-A5SM	0	58	520	Stage II	M0	no	no	144	59.8391
LIHC	TCGA-G3-A5SJ	0	59	698	Stage I	M0	no	no	120	37.148
LIHC	TCGA-G3-A5SK	0	58	744	Stage I	M0	no	no	94	21.9332
LIHC	TCGA-BC-A3KF	0	66	8	Stage I	M0	no	no	178	107.151
LIHC	TCGA-DD-A3A2	1	76	2131	Stage I	M0	no	no	88	22.2939
LIHC	TCGA-DD-A3A3	1	45	535	Stage I	M0	no	no	70	36.9717
LIHC	TCGA-DD-A3A0	1	70	785	Stage I	M0	no	no	149	108.672
LIHC	TCGA-DD-A3A6	1	72	3258	Stage II	M0	no	no	33	37.927
LIHC	TCGA-BC-A217	1	75	1397	Stage II	M0	no	no	128	54.6596
LIHC	TCGA-DD-A3A9	1	64	931	Stage IV	M1	no	no	428	43.8063
LIHC	TCGA-DD-A3A5	1	66	3125	Stage III	M0	no	no	76	22.0444
LIHC	TCGA-CC-A3MB	1	36	315	Stage III	M0	no	no	204	48.6952
LIHC	TCGA-RC-A6M6	0	75	9	Stage II	M0	no	no	210	32.0681
LIHC	TCGA-G3-A6UC	0	65	671	Stage III	M0	no	no	138	25.5959
LIHC	TCGA-CC-5261	1	44	97	Stage II	M0	no	no	78	65.2857
LIHC	TCGA-CC-5263	1	35	129	Stage III	M0	no	no	127	21.8313
LIHC	TCGA-UB-A7MC	0	59	500	Stage III	MX	no	no	64	56.2561
LIHC	TCGA-NI-A4U2	1	71	1791	Stage III	MX	no	no	131	32.5095
LIHC	TCGA-DD-A4NA	0	67	1008	Stage III	M0	no	no	40	22.3731
LIHC	TCGA-DD-A4NB	0	25	989	Stage I	M0	no	no	27	53.3251
LIHC	TCGA-DD-A4NF	0	72	942	Stage I	M0	no	no	131	21.3907
LIHC	TCGA-DD-A4NG	1	77	802	Stage III	M0	no	no	82	23.5163
LIHC	TCGA-DD-A4NI	0	67	816	Stage II	M0	no	no	182	66.7083
LIHC	TCGA-DD-A4NJ	0	54	928	Stage II	M0	no	no	87	59.1504
LIHC	TCGA-DD-A4NK	1	80	1210	Stage III	M0	no	no	94	29.0912
LIHC	TCGA-DD-A4NL	0	46	1711	Stage I	M0	no	no	33	59.1394
LIHC	TCGA-DD-A4NN	1	56	899	Stage I	M0	no	no	64	40.7481
LIHC	TCGA-DD-A4NO	0	65	2245	Stage I	M0	no	no	57	47.1549
LIHC	TCGA-DD-A4NP	0	32	3308	Stage I	M0	no	no	30	38.2649
LIHC	TCGA-DD-A4NR	1	85	9	Stage I	M0	no	no	49	32.7171
LIHC	TCGA-MI-A75E	0	61	507	Stage III	M0	no	no	129	27.1296
LIHC	TCGA-DD-A4NV	0	61	2398	Stage III	M0	no	no	153	57.6567
LIHC	TCGA-MI-A75G	0	63	698	Stage II	M0	no	no	251	61.432
LIHC	TCGA-MI-A75H	0	77	747		MX	no	no	141	27.3111
LIHC	TCGA-FV-A2QR	1	NA	581	Stage I	M0	no	no	176	66.7204
LIHC	TCGA-FV-A2QQ	0	80	729	Stage I	MX	no	no	152	41.5128
LIHC	TCGA-K7-A5RG	0	66	519	Stage I	MX	no	no	133	31.2492
LIHC	TCGA-K7-A5RF	0	64	631	Stage I	MX	no	no	65	27.9576
LIHC	TCGA-FV-A4ZP	1	78	2486	Stage III	M0	no	no	97	62.3951
LIHC	TCGA-BC-A110	1	51	2116		MX	no	no	28	35.3689
LIHC	TCGA-ED-A82E	0	60	408	Stage III	M0	no	no	33	44.6105
LIHC	TCGA-ED-A7XO	0	29	427	Stage III	M0	no	no	63	32.897
LIHC	TCGA-MI-A75C	0	64	291	Stage I	M0	no	no	127	24.7643
LIHC	TCGA-G3-A7M5	0	76	447	Stage I	MX	no	no	195	36.2102
LIHC	TCGA-G3-A7M6	0	60	632	Stage I	MX	no	no	102	36.5409
LIHC	TCGA-G3-A7M7	0	65	361	Stage I	MX	no	no	68	28.6037
LIHC	TCGA-G3-A7M8	0	31	430	Stage I	MX	no	no	30	54.3615
LIHC	TCGA-G3-A7M9	1	70	56	Stage III	MX	no	no	140	32.7739
LIHC	TCGA-EP-A3JL	0	76	303	Stage I	MX	no	no	99	42.4839
LIHC	TCGA-K7-A6G5	0	66	512	Stage I	MX	no	no	95	28.7777
LIHC	TCGA-HP-A5N0	1	87	1147		M0	no	no	145	45.7593
LIHC	TCGA-MI-A75I	0	61	630		MX	no	no	191	28.547
LIHC	TCGA-DD-A1E9	1	70	2759	Stage I	M0	no	no	82	74.5717
LIHC	TCGA-RG-A7D4	0	69	1098	Stage II	M0	no	no	106	66.5902
LIHC	TCGA-BC-A3KG	0	68	680	Stage II	M0	no	no	69	16.3563
LIHC	TCGA-DD-A39Y	1	67	171	Stage I	M0	no	no	141	60.3092
LIHC	TCGA-HP-A5MZ	1	62	91	Stage I	M0	no	no	58	28.8612
LIHC	TCGA-MR-A520	0	58	229	Stage I	MX	no	no	23	75.4042
LIHC	TCGA-EP-A3RK	0	73	363	Stage III	MX	no	no	72	32.0885
LIHC	TCGA-T1-A6J8	0	68	23		M0	no	no	101	23.1835
LIHC	TCGA-ED-A66Y	1	51	296	Stage III	M0	no	no	88	30.4626
LIHC	TCGA-ED-A66X	0	35	406	Stage III	M0	no	no	53	43.1643
LIHC	TCGA-RC-A6M3	0	24	0	Stage II	M0	no	no	85	44.696
LIHC	TCGA-RC-A6M4	0	74	22	Stage III	MX	no	no	200	25.7945
LIHC	TCGA-RC-A6M5	0	20	15	Stage IV	M0	no	no	25	39.0158
LIHC	TCGA-LG-A6GG	0	79	387	Stage II	M0	no	no	218	29.8401
LIHC	TCGA-BD-A3EP	0	75	409	Stage I	M0	no	no	132	58.4091
LIHC	TCGA-ED-A4XI	0	58	819	Stage II	M0	no	no	158	51.9611
LIHC	TCGA-G3-A3CK	0	61	585	Stage I	M0	no	no	253	23.0448
LIHC	TCGA-G3-A3CI	0	71	180	Stage I	M0	no	no	23	28.4165
LIHC	TCGA-RC-A7SB	0	53	588	Stage II	M0	no	no	69	23.1553
LIHC	TCGA-RC-A7SF	0	66	579	Stage I	M0	no	no	84	31.4417
LIHC	TCGA-FV-A3I1	1	NA	247	Stage II	MX	no	no	78	25.2852
LIHC	TCGA-BW-A5NO	0	50	20	Stage III	MX	no	no	133	86.6751
LIHC	TCGA-CC-A1HT	1	50	101	Stage III	M0	no	no	115	44.9722
LIHC	TCGA-DD-A1EA	0	68	2415	Stage II	M0	no	no	110	28.4029
LIHC	TCGA-BW-A5NQ	0	63	0	Stage I	MX	no	no	103	39.9893
LIHC	TCGA-G3-A25Y	1	52	452	Stage I	M0	no	no	168	37.065
LIHC	TCGA-G3-A25Z	0	58	655	Stage I	M0	no	no	137	81.5565
LIHC	TCGA-G3-A25U	0	63	1636	Stage I	M0	no	no	237	39.6212
LIHC	TCGA-G3-A25T	0	45	1553	Stage III	M0	no	no	235	23.0627
LIHC	TCGA-G3-A25W	0	79	935	Stage III	M0	no	no	201	39.9657
LIHC	TCGA-G3-A25V	0	68	860	Stage I	M0	no	no	175	26.6108
LIHC	TCGA-EP-A2KB	1	46	596	Stage I	MX	no	no	312	38.0765
LIHC	TCGA-EP-A2KC	1	62	19	Stage I	MX	no	no	96	51.7958
LIHC	TCGA-DD-A1ED	0	68	2301	Stage I	M0	no	no	80	43.4253
LIHC	TCGA-FV-A23B	1	70	1852	Stage II	M0	no	no	254	46.6719
LIHC	TCGA-ED-A7XP	0	53	400	Stage II	M0	no	no	73	24.71
LIHC	TCGA-CC-A123	0	24	219	Stage III	M0	no	no	105	58.7025
LIHC	TCGA-BC-A10U	1	69	837		MX	no	no	150	29.2214
LIHC	TCGA-DD-A118	0	77	3437	Stage II	M0	no	no	146	41.6091
LIHC	TCGA-DD-A119	1	40	223	Stage IV	M1	no	no	230	39.503
LIHC	TCGA-DD-A114	1	42	1149	Stage II	M0	no	no	120	28.508
LIHC	TCGA-DD-A113	0	55	2425	Stage II	M0	no	no	193	103.469
LIHC	TCGA-O8-A75V	0	54	538	Stage I	MX	no	no	91	28.7943
LIHC	TCGA-ES-A2HS	1	80	695	Stage I	MX	no	no	302	38.2467
LIHC	TCGA-ES-A2HT	1	54	438	Stage I	MX	no	no	268	39.939
LIHC	TCGA-DD-A11A	0	67	79	Stage I	M0	no	no	176	72.2292
LIHC	TCGA-DD-A11B	1	73	14	Stage I	M0	no	no	74	41.7047
LIHC	TCGA-DD-A11C	0	69	662	Stage I	M0	no	no	187	87.5768
LUAD	TCGA-93-A4JQ	0	49	526	Stage I	MX	no	no	134	39.8134
LUAD	TCGA-93-A4JO	1	70	33	Stage I	MX	no	no	61	46.1222
LUAD	TCGA-NJ-A55R	0	67	603	Stage I	MX	no	no	295	39.6943
LUAD	TCGA-91-6840	0	59	372	Stage I	M0	no	no	126	54.8847
LUAD	TCGA-95-7944	0	71	377	Stage I	M0	no	no	293	34.594
LUAD	TCGA-75-7027	0	NA	3059	Stage I	M0	no	no	250	47.7277
LUAD	TCGA-95-8494	0	67	84	Stage II	M0	no	no	122	47.8421
LUAD	TCGA-62-A46V	0	78	2199	Stage I	M0	no	no	63	30.5624
LUAD	TCGA-91-6849	0	75	35	Stage III	MX	no	no	121	17.8576
LUAD	TCGA-97-7552	0	70	1932	Stage I	MX	no	no	42	39.5239
LUAD	TCGA-62-A46O	1	65	1454	Stage I	M0	no	no	987	43.001
LUAD	TCGA-86-8672	1	59	19	Stage II	M0	no	no	351	64.6953
LUAD	TCGA-55-7815	0	76	773	Stage I	MX	no	no	166	59.807
LUAD	TCGA-55-7816	1	49	468	Stage IV	MX	no	no	11	112.96
LUAD	TCGA-91-A4BD	0	78	603	Stage II	MX	no	no	25	33.9494
LUAD	TCGA-55-6980	0	NA	2109	Stage I	M0	no	no	20	48.0862
LUAD	TCGA-05-4422	0	68	365	Stage I	M0	no	no	59	43.7125
LUAD	TCGA-55-7728	0	64	704	Stage I	MX	no	no	118	40.0053
LUAD	TCGA-05-4426	0	71	791	Stage I	M0	no	no	55	52.1308
LUAD	TCGA-44-7659	0	70	691	Stage I	MX	no	no	166	28.6943
LUAD	TCGA-05-5420	0	67	457	Stage III	M0	no	no	109	53.9127
LUAD	TCGA-55-5899	0	NA	930	Stage I	M0	no	no	494	49.8369
LUAD	TCGA-86-8056	0	63	139	Stage III	M0	no	no	329	59.304
LUAD	TCGA-69-7980	0	70	362	Stage I	M0	no	no	888	67.2951
LUAD	TCGA-99-8032	0	61	44	Stage I	M0	no	no	497	56.525
LUAD	TCGA-95-7948	0	42	476	Stage I	M0	no	no	176	61.0373
LUAD	TCGA-J2-A4AE	0	77	1079	Stage I	MX	no	no	56	74.5044
LUAD	TCGA-J2-A4AD	1	61	550	Stage I	MX	no	no	373	67.1939
LUAD	TCGA-J2-A4AG	0	66	988	Stage I	MX	no	no	107	43.5711
LUAD	TCGA-55-6969	0	52	1239	Stage I	M0	no	no	501	58.8488
LUAD	TCGA-62-8402	1	73	1498	Stage III	M0	no	no	71	98.2586
LUAD	TCGA-80-5611	0	NA	2595	Stage I	M0	no	no	233	64.6262
LUAD	TCGA-78-8662	1	53	3361	Stage I	M0	no	no	1269	61.0237
LUAD	TCGA-35-5375	0	61	264	Stage III	M0	no	no	464	61.775
LUAD	TCGA-67-6217	0	73	422	Stage II	M0	no	no	204	76.2132
LUAD	TCGA-67-6216	0	57	141	Stage I	M0	no	no	52	58.6016
LUAD	TCGA-73-4658	1	80	1600	Stage I	M0	no	no	358	47.0836
LUAD	TCGA-38-4631	1	72	354	Stage I	M0	no	no	845	58.6334
LUAD	TCGA-38-4630	1	75	1073	Stage I	M0	no	no	149	43.6059
LUAD	TCGA-55-8616	0	58	48	Stage I	M0	no	no	547	49.8197
LUAD	TCGA-44-A4SU	1	67	409	Stage I	MX	no	no	177	51.3208
LUAD	TCGA-55-8615	0	67	446	Stage III	MX	no	no	145	60.1149
LUAD	TCGA-44-A4SS	0	73	415	Stage I	M0	no	no	534	49.7889
LUAD	TCGA-05-4250	1	79	121	Stage III	M0	no	no	382	61.0461
LUAD	TCGA-05-4396	1	76	303	Stage III	M0	no	no	536	115.868
LUAD	TCGA-05-4397	1	65	731	Stage II	M0	no	no	911	29.8579
LUAD	TCGA-05-4395	1	76	0	Stage III	M0	no	no	291	53.799
LUAD	TCGA-55-8619	0	72	416	Stage II	MX	no	no	28	18.2287
LUAD	TCGA-95-A4VN	0	62	553	Stage II	M0	no	no	536	53.4741
LUAD	TCGA-78-7542	1	56	321	Stage I	M0	no	no	401	62.201
LUAD	TCGA-55-7910	0	50	1040	Stage II	M0	no	no	347	52.95
LUAD	TCGA-55-7911	0	70	537	Stage I	MX	no	no	265	45.1286
LUAD	TCGA-55-7913	1	61	561	Stage I	MX	no	no	390	53.5383
LUAD	TCGA-55-A4DF	1	88	614	Stage I	MX	no	no	851	58.4055
LUAD	TCGA-55-A4DG	0	71	608	Stage I	MX	no	no	761	67.9318
LUAD	TCGA-64-5774	0	60	2676	Stage I	M0	no	no	158	55.1731
LUAD	TCGA-64-5775	1	71	62	Stage III	M0	no	no	516	55.2382
LUAD	TCGA-50-5946	0	62	1617	Stage I	MX	no	no	745	53.2215
LUAD	TCGA-MP-A4SV	1	67	2620	Stage I	M0	no	no	392	76.1131
LUAD	TCGA-MP-A4SW	1	53	1778	Stage II	M0	no	no	83	57.2975
LUAD	TCGA-69-7763	0	69	690	Stage I	M0	no	no	99	49.42
LUAD	TCGA-69-7764	0	75	414	Stage I	M0	no	no	113	75.8307
LUAD	TCGA-MP-A4SY	1	61	1501	Stage II	M0	no	no	183	43.8827
LUAD	TCGA-91-6830	0	65	60	Stage II	MX	no	no	345	57.8626
LUAD	TCGA-91-6831	0	66	310	Stage I	MX	no	no	330	69.3086
LUAD	TCGA-91-6835	0	81	79	Stage I	M0	no	no	108	62.6166
LUAD	TCGA-91-6836	0	52	417	Stage I	MX	no	no	480	60.2241
LUAD	TCGA-97-8172	0	75	545	Stage I	M0	no	no	305	40.8624
LUAD	TCGA-97-8179	0	72	435	Stage I	M0	no	no	192	46.7681
LUAD	TCGA-49-6745	0	82	522	Stage III	M0	no	no	163	71.6785
LUAD	TCGA-44-7661	1	69	557	Stage I	M0	no	no	321	44.7883
LUAD	TCGA-44-7662	0	61	218	Stage I	MX	no	no	632	54.5106
LUAD	TCGA-44-7667	0	49	1097	Stage II	MX	no	no	515	70.1173
LUAD	TCGA-44-A47B	0	79	287	Stage I	M0	no	no	57	50.9853
LUAD	TCGA-44-A47A	0	78	466	Stage I	MX	no	no	253	71.5884
LUAD	TCGA-44-A47G	0	73	351	Stage I	M0	no	no	95	44.2499
LUAD	TCGA-49-4486	1	72	2318	Stage I	M0	no	no	301	100.817
LUAD	TCGA-44-A479	0	73	486	Stage I	MX	no	no	336	55.4489
LUAD	TCGA-97-7941	0	72	484	Stage I	MX	no	no	115	53.1691
LUAD	TCGA-55-8508	0	60	617	Stage II	MX	no	no	204	56.2099
LUAD	TCGA-55-8506	0	62	11	Stage II	MX	no	no	2031	54.1631
LUAD	TCGA-55-8507	0	53	418	Stage I	MX	no	no	1065	52.6785
LUAD	TCGA-55-8505	0	62	440	Stage III	MX	no	no	45	49.42
LUAD	TCGA-44-6148	0	60	704	Stage I	M0	no	no	11	51.1658
LUAD	TCGA-44-6147	0	67	845	Stage I	M0	no	no	228	86.4078
LUAD	TCGA-44-6144	0	58	723	Stage I	M0	no	no	244	48.4194
LUAD	TCGA-44-6145	0	62	595	Stage I	M0	no	no	337	36.6468
LUAD	TCGA-50-6591	1	63	119	Stage IV	M1	no	no	69	106.558
LUAD	TCGA-50-6594	1	79	370	Stage III	M0	no	no	562	34.2211
LUAD	TCGA-50-6597	1	79	1268	Stage I	M0	no	no	71	78.1824
LUAD	TCGA-71-6725	0	48	256	Stage I	M0	no	no	74	94.8583
LUAD	TCGA-75-6212	1	NA	1516	Stage II	M0	no	no	29	47.8442
LUAD	TCGA-91-8496	0	63	505	Stage I	MX	no	no	47	76.1335
LUAD	TCGA-86-8668	0	61	423	Stage I	M0	no	no	44	88.9329
LUAD	TCGA-97-8552	0	55	626	Stage I	MX	no	no	33	39.4309
LUAD	TCGA-55-A493	0	54	28	Stage I	M0	no	no	308	48.5811
LUAD	TCGA-55-A492	0	70	596	Stage I	MX	no	no	333	58.4642
LUAD	TCGA-55-A491	0	81	626	Stage I	MX	no	no	410	52.4179
LUAD	TCGA-55-A490	1	78	99	Stage II	MX	no	no	1437	53.3289
LUAD	TCGA-55-A494	0	61	481	Stage I	MX	no	no	263	59.5146
LUAD	TCGA-05-4433	0	82	730	Stage I	M0	no	no	48	29.5657
LUAD	TCGA-62-A470	1	84	1194	Stage I	M0	no	no	131	55.4096
LUAD	TCGA-05-4434	1	67	457	Stage IV	M1	no	no	62	78.0615
LUAD	TCGA-75-6214	1	NA	1115	Stage III	M0	no	no	812	71.4469
LUAD	TCGA-86-6851	0	73	179	Stage II	M0	no	no	1002	47.1736
LUAD	TCGA-97-A4M5	0	83	634	Stage I	M0	no	no	172	27.788
LUAD	TCGA-NJ-A4YI	1	87	4	Stage III	M0	no	no	495	35.2545
LUAD	TCGA-95-7039	0	54	1272	Stage II	MX	no	no	1384	49.42
LUAD	TCGA-NJ-A4YG	0	65	2261	Stage I	M0	no	no	164	55.0148
LUAD	TCGA-NJ-A4YF	0	50	2161	Stage I	M0	no	no	668	57.563
LUAD	TCGA-NJ-A4YQ	0	69	1432	Stage I	M0	no	no	1251	35.4765
LUAD	TCGA-55-8614	0	76	536	Stage I	MX	no	no	270	52.309
LUAD	TCGA-91-6829	1	78	1258	Stage I	MX	no	no	705	69.9771
LUAD	TCGA-49-4514	0	79	1700	Stage I	M0	no	no	368	30.0998
LUAD	TCGA-44-2661	0	69	1159	Stage I	M0	no	no	65	59.0548
LUAD	TCGA-91-6828	0	70	323	Stage I	M0	no	no	346	68.0949
LUAD	TCGA-44-2666	1	43	97	Stage I	M0	no	no	92	93.5306
LUAD	TCGA-49-4512	1	69	905	Stage III	MX	no	no	62	77.7452
LUAD	TCGA-44-2668	1	51	761	Stage I	M0	no	no	492	43.7209
LUAD	TCGA-44-3398	0	77	1163	Stage I	M0	no	no	267	47.4945
LUAD	TCGA-64-1681	1	61	1167	Stage I	M0	no	no	96	80.6666
LUAD	TCGA-05-4389	0	70	1369	Stage I	M0	no	no	301	89.5026
LUAD	TCGA-78-7143	1	62	4961	Stage I	M0	no	no	48	71.0199
LUAD	TCGA-55-6982	1	NA	995	Stage II	M0	no	no	274	36.415
LUAD	TCGA-55-6983	0	NA	2823	Stage II	M0	no	no	126	54.477
LUAD	TCGA-78-7146	1	71	173	Stage III	M0	no	no	391	52.8199
LUAD	TCGA-78-7147	1	67	586	Stage II	M0	no	no	383	51.1092
LUAD	TCGA-55-6986	0	NA	3261	Stage I	M0	no	no	25	47.7727
LUAD	TCGA-86-8055	1	79	124	Stage II	M0	no	no	68	80.8619
LUAD	TCGA-78-7148	1	71	626	Stage II	M0	no	no	252	52.8944
LUAD	TCGA-55-6979	1	59	237	Stage II	M0	no	no	161	59.1934
LUAD	TCGA-55-7903	0	64	567	Stage I	MX	no	no	176	53.4657
LUAD	TCGA-95-8039	0	72	830	Stage I	MX	no	no	122	34.5493
LUAD	TCGA-55-7227	1	77	952	Stage III	MX	no	no	185	27.7097
LUAD	TCGA-91-8497	1	75	434	Stage I	MX	no	no	60	80.4675
LUAD	TCGA-44-6775	0	72	705	Stage I	MX	no	no	88	82.5297
LUAD	TCGA-44-6776	0	60	2616	Stage I	MX	no	no	220	27.2418
LUAD	TCGA-44-6778	0	59	1864	Stage I	MX	no	no	443	39.9383
LUAD	TCGA-83-5908	0	59	824	Stage I	M0	no	no	274	51.845
LUAD	TCGA-78-7149	0	71	3940	Stage III	M0	no	no	174	82.283
LUAD	TCGA-44-7672	0	52	719	Stage I	M0	no	no	189	47.4347
LUAD	TCGA-44-7671	0	64	889	Stage I	M0	no	no	248	39.7124
LUAD	TCGA-MN-A4N5	0	63	84	Stage I	M0	no	no	485	51.4644
LUAD	TCGA-MN-A4N4	0	57	1175	Stage I	M0	no	no	1672	69.7588
LUAD	TCGA-MN-A4N1	0	60	827	Stage II	M0	no	no	515	73.14
LUAD	TCGA-49-4494	1	77	1081	Stage III	M0	no	no	214	41.4106
LUAD	TCGA-97-7937	0	65	564	Stage I	MX	no	no	513	54.6221
LUAD	TCGA-97-7938	1	76	18	Stage I	MX	no	no	439	33.1684
LUAD	TCGA-80-5608	0	NA	2832	Stage I	M0	no	no	187	53.4126
LUAD	TCGA-44-2656	0	59	1429	Stage I	M0	no	no	1115	72.4827
LUAD	TCGA-44-2657	0	74	1351	Stage I	M0	no	no	461	42.36
LUAD	TCGA-44-2655	0	65	1324	Stage I	M0	no	no	269	41.7514
LUAD	TCGA-49-4505	1	61	428	Stage II	M0	no	no	251	66.0039
LUAD	TCGA-49-4501	1	67	1421	Stage I	M0	no	no	91	88.5862
LUAD	TCGA-93-8067	0	77	186	Stage I	MX	no	no	583	41.8075
LUAD	TCGA-55-8205	0	76	599	Stage II	M0	no	no	588	48.2159
LUAD	TCGA-55-8204	0	87	515	Stage I	MX	no	no	250	34.964
LUAD	TCGA-55-8207	0	73	977	Stage I	MX	no	no	359	51.8265
LUAD	TCGA-NJ-A55O	0	56	13	Stage II	M0	no	no	161	40.2736
LUAD	TCGA-NJ-A55A	0	76	15	Stage I	M0	no	no	142	45.1253
LUAD	TCGA-05-4418	1	69	274	Stage III	M0	no	no	309	34.2548
LUAD	TCGA-05-4410	0	62	0	Stage I	M0	no	no	1250	67.4979
LUAD	TCGA-05-4415	1	57	91	Stage III	M0	no	no	218	38.4378
LUAD	TCGA-05-4417	0	51	455	Stage I	M0	no	no	317	48.2013
LUAD	TCGA-35-3615	0	57	14	Stage I	M0	no	no	178	50.6758
LUAD	TCGA-50-8457	0	63	1125	Stage I	M0	no	no	61	51.2611
LUAD	TCGA-86-8359	1	52	444	Stage III	M0	no	no	182	58.1578
LUAD	TCGA-86-8358	0	44	653	Stage I	M0	no	no	1199	51.1683
LUAD	TCGA-35-4122	0	69	225	Stage I	M0	no	no	383	57.3561
LUAD	TCGA-35-4123	0	38	182	Stage I	M0	no	no	334	38.7848
LUAD	TCGA-78-7537	1	72	1622	Stage I	M0	no	no	158	24.4178
LUAD	TCGA-L9-A444	0	60	307	Stage I	MX	no	no	631	56.4033
LUAD	TCGA-50-5055	1	79	1830	Stage II	M0	no	no	24	49.5304
LUAD	TCGA-86-8073	0	58	740	Stage I	M0	no	no	1787	43.7635
LUAD	TCGA-86-8074	0	62	24	Stage II	M0	no	no	80	71.0087
LUAD	TCGA-55-8301	0	58	534	Stage I	MX	no	no	382	70.9522
LUAD	TCGA-62-A46P	1	65	594	Stage I	M0	no	no	313	36.9376
LUAD	TCGA-62-A46R	1	54	1725	Stage I	M0	no	no	201	56.5528
LUAD	TCGA-97-7553	0	58	1870	Stage I	MX	no	no	69	54.3693
LUAD	TCGA-86-8673	0	61	862	Stage I	M0	no	no	551	44.478
LUAD	TCGA-91-A4BC	0	59	44	Stage II	MX	no	no	516	53.9763
LUAD	TCGA-05-4420	0	41	912	Stage I	M0	no	no	340	61.1782
LUAD	TCGA-73-7499	1	81	1531	Stage I	M0	no	no	90	101.72
LUAD	TCGA-55-6985	0	58	1233	Stage I	MX	no	no	490	42.9483
LUAD	TCGA-05-5423	0	65	151	Stage II	M0	no	no	171	62.3122
LUAD	TCGA-75-5147	0	NA	1333	Stage I	M0	no	no	57	79.8323
LUAD	TCGA-75-5146	0	NA	2368	Stage I	M0	no	no	216	34.6919
LUAD	TCGA-05-5429	1	60	275	Stage III	M0	no	no	40	66.5206
LUAD	TCGA-55-6712	1	NA	171	Stage II	MX	no	no	191	68.0252
LUAD	TCGA-78-7540	1	66	1197	Stage I	M0	no	no	36	48.5542
LUAD	TCGA-55-6975	1	NA	118	Stage II	M0	no	no	92	47.4086
LUAD	TCGA-55-6971	0	59	1400	Stage I	MX	no	no	100	49.5706
LUAD	TCGA-55-6972	1	72	1632	Stage I	M0	no	no	295	88.3419
LUAD	TCGA-55-7907	1	77	343	Stage II	MX	no	no	1241	43.1237
LUAD	TCGA-62-8395	0	80	1216	Stage II	M0	no	no	86	67.8721
LUAD	TCGA-62-8397	0	70	1289	Stage II	M0	no	no	35	45.7919
LUAD	TCGA-05-4430	0	59	761	Stage I	M0	no	no	325	51.4759
LUAD	TCGA-62-8399	0	62	2696	Stage III	M0	no	no	579	51.2504
LUAD	TCGA-55-8514	0	70	520	Stage I	MX	no	no	314	56.9554
LUAD	TCGA-55-8302	0	54	478	Stage I	MX	no	no	767	51.0812
LUAD	TCGA-93-7347	0	76	683	Stage I	MX	no	no	139	43.6059
LUAD	TCGA-91-8499	0	76	36	Stage I	MX	no	no	339	55.3422
LUAD	TCGA-67-4679	0	69	448		M0	no	no	315	26.4662
LUAD	TCGA-55-8511	0	73	552	Stage I	MX	no	no	651	44.5637
LUAD	TCGA-55-8510	0	55	539	Stage I	MX	no	no	349	48.4478
LUAD	TCGA-55-8513	0	77	791	Stage II	MX	no	no	11	11.1967
LUAD	TCGA-55-8512	1	41	607	Stage IV	M1	no	no	46	35.6747
LUAD	TCGA-55-6543	0	NA	435	Stage I	MX	no	no	23	52.9979
LUAD	TCGA-78-8648	1	58	1209	Stage II	M0	no	no	16	38.5757
LUAD	TCGA-73-4677	1	74	38	Stage I	M0	no	no	272	46.1355
LUAD	TCGA-75-6206	0	NA	2590	Stage I	M0	no	no	97	61.0482
LUAD	TCGA-55-6642	0	63	2449	Stage I	MX	no	no	136	57.2956
LUAD	TCGA-55-7284	1	74	243	Stage II	MX	no	no	67	72.406
LUAD	TCGA-38-4629	1	68	864	Stage II	M0	no	no	309	51.0812
LUAD	TCGA-55-7281	0	70	872	Stage I	M0	no	no	503	49.6519
LUAD	TCGA-55-7283	0	76	609	Stage III	MX	no	no	257	49.7868
LUAD	TCGA-05-4405	0	74	610	Stage I	M0	no	no	473	85.2495
LUAD	TCGA-05-4403	0	76	578	Stage I	M0	no	no	157	26.8872
LUAD	TCGA-L4-A4E5	0	48	578	Stage I	M0	no	no	364	36.4878
LUAD	TCGA-L4-A4E6	0	67	435	Stage I	M0	no	no	21	53.9127
LUAD	TCGA-MP-A5C7	0	76	2248	Stage I	M0	no	no	81	37.0064
LUAD	TCGA-50-5944	0	69	1750	Stage I	M0	no	no	71	55.3401
LUAD	TCGA-86-7714	1	61	625	Stage III	M0	no	no	93	23.4095
LUAD	TCGA-50-7109	1	60	308	Stage I	M0	no	no	276	53.0391
LUAD	TCGA-86-A4P7	0	63	415	Stage I	M0	no	no	92	50.1144
LUAD	TCGA-55-1596	0	55	2065	Stage II	M0	no	no	260	71.505
LUAD	TCGA-55-1594	0	68	1178	Stage III	M0	no	no	282	89.1369
LUAD	TCGA-55-1595	0	NA	1479	Stage I	M0	no	no	361	56.8596
LUAD	TCGA-55-1592	1	NA	701	Stage I	M0	no	no	709	74.6164
LUAD	TCGA-05-5715	0	69	62	Stage I	M0	no	no	135	37.065
LUAD	TCGA-55-8208	0	73	674	Stage I	M0	no	no	513	57.866
LUAD	TCGA-78-7159	0	60	1974	Stage I	M0	no	no	327	53.1407
LUAD	TCGA-64-1676	0	58	1728	Stage I	M0	no	no	693	36.161
LUAD	TCGA-78-7156	1	62	976	Stage IV	M1	no	no	370	89.0656
LUAD	TCGA-78-7153	0	65	3635	Stage I	M0	no	no	137	63.0894
LUAD	TCGA-78-7152	1	65	1215	Stage I	M0	no	no	224	55.5612
LUAD	TCGA-MP-A4TE	1	56	896	Stage II	MX	no	no	154	52.8934
LUAD	TCGA-L9-A443	1	63	193	Stage I	MX	no	no	266	55.8866
LUAD	TCGA-MP-A4TA	1	75	950	Stage I	M0	no	no	410	34.4929
LUAD	TCGA-MP-A4TK	1	56	582	Stage II	MX	no	no	394	48.7646
LUAD	TCGA-MP-A4TI	1	72	429	Stage II	M0	no	no	286	37.5723
LUAD	TCGA-MP-A4TH	0	70	741	Stage I	M0	no	no	128	39.6169
LUAD	TCGA-NJ-A4YP	0	52	50	Stage I	M0	no	no	599	41.0673
LUAD	TCGA-78-7154	1	72	593	Stage III	M0	no	no	282	63.5343
LUAD	TCGA-67-3771	0	77	610	Stage I	M0	no	no	1425	60.7073
LUAD	TCGA-67-3770	0	70	610	Stage I	M0	no	no	289	49.2574
LUAD	TCGA-67-3773	0	84	427	Stage I	M0	no	no	116	24.2862
LUAD	TCGA-67-3772	0	82	573	Stage I	M0	no	no	81	76.5738
LUAD	TCGA-67-3774	0	73	385	Stage I	M0	no	no	188	73.1316
LUAD	TCGA-78-7633	1	67	1528	Stage I	M0	no	no	116	25.0621
LUAD	TCGA-MP-A4T7	1	75	167	Stage IV	M1	no	no	147	41.3027
LUAD	TCGA-MP-A4T6	1	76	1790	Stage III	MX	no	no	89	71.4262
LUAD	TCGA-MP-A4T4	1	68	2617	Stage II	M0	no	no	438	46.596
LUAD	TCGA-MP-A4T2	1	71	1136	Stage I	M0	no	no	85	63.9104
LUAD	TCGA-55-6987	0	77	2137	Stage I	M0	no	no	244	57.4507
LUAD	TCGA-55-7727	0	70	119	Stage III	MX	no	no	293	72.2292
LUAD	TCGA-55-7726	0	72	652	Stage I	MX	no	no	132	50.2932
LUAD	TCGA-55-7725	0	68	442	Stage I	MX	no	no	154	26.9527
LUAD	TCGA-55-7724	0	76	705	Stage I	MX	no	no	275	48.4696
LUAD	TCGA-44-5644	0	51	863	Stage I		no	no	1063	57.2039
LUAD	TCGA-44-5645	0	61	852	Stage I		no	no	46	41.793
LUAD	TCGA-97-A4LX	0	81	614	Stage I	M0	no	no	203	38.7634
LUAD	TCGA-99-8028	0	50	1118	Stage I	M0	no	no	615	51.0738
LUAD	TCGA-49-6767	0	46	677	Stage II	MX	no	no	544	57.6525
LUAD	TCGA-49-6761	0	68	354	Stage III	MX	no	no	210	44.7822
LUAD	TCGA-38-A44F	0	80	133	Stage I	M0	no	no	19	25.0902
LUAD	TCGA-53-7813	0	51	424	Stage III	M0	no	no	166	52.1684
LUAD	TCGA-50-5939	1	85	460	Stage I	M0	no	no	100	45.4481
LUAD	TCGA-50-5936	1	58	257	Stage III	M0	no	no	144	45.9858
LUAD	TCGA-50-5932	1	75	1235	Stage II	M0	no	no	80	26.9469
LUAD	TCGA-50-5931	1	75	434	Stage I	M0	no	no	341	33.3585
LUAD	TCGA-69-7979	0	71	408	Stage I	MX	no	no	1604	56.5187
LUAD	TCGA-69-7978	0	59	134	Stage II	MX	no	no	728	54.3252
LUAD	TCGA-97-A4M7	0	74	629	Stage I	M0	no	no	352	48.5481
LUAD	TCGA-97-A4M6	0	45	568	Stage I	M0	no	no	43	61.9204
LUAD	TCGA-97-A4M1	0	52	601	Stage I	M0	no	no	54	56.475
LUAD	TCGA-97-A4M0	0	60	652	Stage I	M0	no	no	431	25.9703
LUAD	TCGA-97-A4M3	0	69	540	Stage I	M0	no	no	221	30.5933
LUAD	TCGA-97-A4M2	0	66	624	Stage I	M0	no	no	37	28.8283
LUAD	TCGA-55-8089	1	56	702	Stage I	M0	no	no	1425	38.83
LUAD	TCGA-55-8087	0	59	462	Stage I	MX	no	no	43	107.785
LUAD	TCGA-55-8085	0	64	904	Stage I	M0	no	no	292	32.8805
LUAD	TCGA-75-5125	1	NA	2027	Stage II	M0	no	no	195	61.8916
LUAD	TCGA-44-8120	0	58	260	Stage I	M0	no	no	689	32.4453
LUAD	TCGA-55-7573	0	72	487	Stage I	MX	no	no	60	49.6151
LUAD	TCGA-55-7570	0	60	824	Stage I	MX	no	no	416	31.3312
LUAD	TCGA-55-7576	0	54	670	Stage I	M0	no	no	441	61.775
LUAD	TCGA-95-7043	1	63	503	Stage I	MX	no	no	1180	52.6084
LUAD	TCGA-38-4626	0	57	3674	Stage II	M0	no	no	342	46.1029
LUAD	TCGA-38-4627	1	64	1147	Stage II	M0	no	no	35	32.2304
LUAD	TCGA-38-4625	0	66	2973	Stage I	M0	no	no	638	57.7019
LUAD	TCGA-73-4662	0	65	2515	Stage I	M0	no	no	253	80.0267
LUAD	TCGA-05-4244	0	70	0	Stage IV	M1	no	no	234	45.3765
LUAD	TCGA-78-7167	1	77	2681	Stage IV	M1	no	no	114	44.9542
LUAD	TCGA-78-7162	1	75	3169	Stage I	M0	no	no	98	51.1773
LUAD	TCGA-78-7163	0	60	7248	Stage I	M0	no	no	28	75.5041
LUAD	TCGA-78-8640	0	59	7062	Stage II	M0	no	no	808	44.5397
LUAD	TCGA-55-8621	0	75	515	Stage I	MX	no	no	133	45.3501
LUAD	TCGA-05-4249	0	67	1523	Stage I	M0	no	no	343	54.362
LUAD	TCGA-95-7947	0	67	477	Stage I	M0	no	no	569	34.257
LUAD	TCGA-55-7995	0	73	889	Stage I	M0	no	no	736	53.5383
LUAD	TCGA-75-7025	0	NA	3305	Stage I	M0	no	no	45	87.8578
LUAD	TCGA-49-4488	1	74	869	Stage I	MX	no	no	329	75.6429
LUAD	TCGA-86-8281	0	75	0	Stage I	M0	no	no	315	33.8794
LUAD	TCGA-O1-A52J	1	74	1798	Stage I	MX	no	no	196	45.5364
LUAD	TCGA-44-3919	1	71	1026	Stage I	M0	no	no	143	62.9597
LUAD	TCGA-86-A456	0	78	896	Stage I	M0	no	no	416	49.42
LUAD	TCGA-93-7348	0	75	531	Stage I	MX	no	no	123	61.422
LUAD	TCGA-55-6978	1	NA	176	Stage II	MX	no	no	42	78.5318
LUAD	TCGA-55-8096	1	67	719	Stage I	MX	no	no	163	60.4745
LUAD	TCGA-55-8097	0	60	476	Stage I	MX	no	no	145	96.3244
LUAD	TCGA-55-8090	1	80	598	Stage I	M0	no	no	99	49.0293
LUAD	TCGA-55-8091	0	74	600	Stage I	MX	no	no	39	88.3591
LUAD	TCGA-55-8092	1	75	154	Stage II	MX	no	no	633	54.2076
LUAD	TCGA-44-8119	0	73	285	Stage II	M0	no	no	700	71.101
LUAD	TCGA-62-A472	0	70	910	Stage II	M0	no	no	70	48.2576
LUAD	TCGA-78-8655	0	77	2360	Stage I	M0	no	no	120	36.551
LUAD	TCGA-55-8299	1	61	469	Stage I	MX	no	no	364	44.0734
LUAD	TCGA-86-7953	0	69	997	Stage I	M0	no	no	64	63.1887
LUAD	TCGA-69-8255	0	71	129	Stage I	M0	no	no	323	56.9213
LUAD	TCGA-69-8254	0	85	409			no	no	89	26.794
LUAD	TCGA-86-8585	0	57	353	Stage I	M0	no	no	633	53.8551
LUAD	TCGA-55-8206	0	56	888	Stage I	M0	no	no	36	39.8237
LUAD	TCGA-55-8203	0	69	547	Stage I	M0	no	no	473	42.8451
LUSC	TCGA-66-2777	0	71	61	Stage I	M0	no	no	222	65.6406
LUSC	TCGA-56-5897	0	74	378	Stage I	MX	no	no	128	59.328
LUSC	TCGA-66-2780	1	65	366	Stage I	M0	no	no	146	33.6291
LUSC	TCGA-66-2781	0	66	121	Stage I	M0	no	no	166	69.9788
LUSC	TCGA-66-2785	0	65	60	Stage I	M0	no	no	1333	50.389
LUSC	TCGA-66-2786	0	68	790	Stage I	M0	no	no	267	51.4344
LUSC	TCGA-66-2787	0	57	1217	Stage I	M0	no	no	585	60.6122
LUSC	TCGA-66-2788	0	56	699	Stage I	M0	no	no	224	40.2866
LUSC	TCGA-22-4593	1	77	1067	Stage II	M0	no	no	217	52.7735
LUSC	TCGA-22-4599	1	73	1161	Stage I	M0	no	no	434	59.649
LUSC	TCGA-56-1622	1	58	881	Stage I	M0	no	no	251	51.0032
LUSC	TCGA-39-5031	1	76	1841	Stage I	M0	no	no	750	60.4146
LUSC	TCGA-22-0944	1	61	223	Stage I	M0	no	no	143	57.1034
LUSC	TCGA-46-3765	0	59	405	Stage I	M0	no	no	380	89.1013
LUSC	TCGA-33-4533	0	76	4068	Stage I	M0	no	no	338	71.9982
LUSC	TCGA-18-3421	0	65	2645	Stage I	M0	no	no	455	76.0308
LUSC	TCGA-43-3920	0	71	1007	Stage I	M0	no	no	351	67.0135
LUSC	TCGA-66-2744	0	71	30	Stage II	M0	no	no	293	82.7945
LUSC	TCGA-66-2742	0	70	641	Stage IV	M1	no	no	257	58.5489
LUSC	TCGA-46-3767	0	76	388	Stage I	M0	no	no	241	64.8637
LUSC	TCGA-33-4538	1	66	2979	Stage III	M0	no	no	228	54.4144
LUSC	TCGA-60-2709	0	69	1505	Stage I	MX	no	no	223	70.4843
LUSC	TCGA-34-2596	1	70	80	Stage II	M0	no	no	308	37.2242
LUSC	TCGA-18-4721	0	74	4694	Stage I	M0	no	no	203	37.065
LUSC	TCGA-22-1002	1	69	131	Stage I	M0	no	no	259	43.8948
LUSC	TCGA-34-5241	1	79	515	Stage I	M0	no	no	2	59.7866
LUSC	TCGA-66-2770	0	79	700	Stage I	M0	no	no	275	40.4345
LUSC	TCGA-66-2773	1	69	92	Stage I	M0	no	no	682	67.0175
LUSC	TCGA-33-4532	1	68	3924	Stage I	M0	no	no	453	78.8316
LUSC	TCGA-22-4607	1	75	587	Stage I	M0	no	no	101	106.27
LUSC	TCGA-22-4604	1	73	399	Stage II	M0	no	no	296	69.2783
LUSC	TCGA-22-4601	1	73	1057	Stage III	M0	no	no	238	49.4311
LUSC	TCGA-18-3410	1	81	146	Stage II	M0	no	no	313	88.2882
LUSC	TCGA-18-3416	1	83	973	Stage II	M0	no	no	513	95.1519
LUSC	TCGA-37-4133	0	63	238	Stage III	M0	no	no	333	82.9339
LUSC	TCGA-18-3414	1	73	716	Stage IV	M1	no	no	408	51.7607
LUSC	TCGA-37-4135	0	68	207	Stage I	M0	no	no	339	64.3327
LUSC	TCGA-39-5016	0	44	3850	Stage II	M0	no	no	415	59.5707
LUSC	TCGA-39-5019	0	70	3387	Stage I	M0	no	no	219	76.5473
LUSC	TCGA-66-2734	0	62	1311	Stage I	M0	no	no	334	61.5179
LUSC	TCGA-34-5232	0	75	2471	Stage II	M0	no	no	232	29.6962
LUSC	TCGA-34-5231	1	72	1984	Stage I	M0	no	no	753	42.3839
LUSC	TCGA-34-5236	1	60	276	Stage II	M0	no	no	254	68.835
LUSC	TCGA-34-5234	0	71	2271	Stage I	M0	no	no	213	39.7771
LUSC	TCGA-56-5898	0	69	555	Stage I	M0	no	no	172	39.5454
LUSC	TCGA-51-4079	1	73	12	Stage I		no	no	433	34.0501
LUSC	TCGA-22-5491	1	74	1713	Stage I	M0	no	no	406	72.9628
LUSC	TCGA-22-5492	1	73	506	Stage III	M0	no	no	259	32.829
LUSC	TCGA-66-2763	0	63	30	Stage I	M0	no	no	450	49.7392
LUSC	TCGA-66-2766	0	54	31	Stage III	M0	no	no	438	63.4376
LUSC	TCGA-66-2767	0	62	61	Stage III	M0	no	no	386	70.0321
LUSC	TCGA-66-2765	0	64	61	Stage I	M0	no	no	113	37.4635
LUSC	TCGA-66-2768	0	57	61	Stage II	M0	no	no	295	26.475
LUSC	TCGA-63-6202	0	NA	1602	Stage II	M0	no	no	394	60.3782
LUSC	TCGA-33-6737	1	71	601	Stage III	M0	no	no	521	49.2725
LUSC	TCGA-21-5784	0	80	1268	Stage I	M0	no	no	249	55.0988
LUSC	TCGA-21-5786	0	64	1032	Stage I	M0	no	no	432	49.1376
LUSC	TCGA-33-4583	1	73	4601	Stage I	M0	no	no	624	39.5922
LUSC	TCGA-21-5782	1	68	962	Stage I	M0	no	no	446	33.4631
LUSC	TCGA-18-3419	0	73	2811	Stage II	M0	no	no	457	53.5383
LUSC	TCGA-60-2719	0	83	1297	Stage I	M0	no	no	226	37.1076
LUSC	TCGA-33-4566	1	40	5287	Stage I	M0	no	no	1451	50.8916
LUSC	TCGA-60-2711	0	64	1260	Stage I	M0	no	no	150	56.8307
LUSC	TCGA-60-2712	1	79	274	Stage II	M0	no	no	101	47.9875
LUSC	TCGA-37-4141	0	65	12	Stage I	M0	no	no	376	37.2895
LUSC	TCGA-39-5028	1	75	52	Stage III	M0	no	no	227	71.3844
LUSC	TCGA-39-5027	0	73	3108	Stage I	M0	no	no	381	47.3854
LUSC	TCGA-39-5022	1	76	1679	Stage I	M0	no	no	330	70.1987
LUSC	TCGA-66-2727	1	55	516	Stage I	M0	no	no	266	64.7862
LUSC	TCGA-22-1016	1	65	822	Stage I	M0	no	no	390	52.241
LUSC	TCGA-22-1011	1	73	53	Stage I	M0	no	no	120	37.0893
LUSC	TCGA-22-1012	1	80	429	Stage I	M0	no	no	313	68.7702
LUSC	TCGA-39-5035	0	72	2080	Stage I	M0	no	no	186	49.4765
LUSC	TCGA-85-6175	1	63	294	Stage II	M0	no	no	63	51.5051
LUSC	TCGA-37-5819	0	64	103	Stage III	M0	no	no	851	61.6886
LUSC	TCGA-60-2725	0	74	816	Stage I	M0	no	no	190	66.7946
LUSC	TCGA-60-2726	1	56	358	Stage II	M0	no	no	334	43.963
LUSC	TCGA-60-2721	0	73	983	Stage I	M0	no	no	95	23.8595
LUSC	TCGA-60-2723	0	74	1092	Stage I	M0	no	no	315	54.242
LUSC	TCGA-22-5477	1	65	1346	Stage I	M0	no	no	205	47.3946
LUSC	TCGA-22-5474	1	74	445	Stage I	M0	no	no	109	58.552
LUSC	TCGA-22-5478	1	79	24	Stage I	M0	no	no	215	50.7252
LUSC	TCGA-66-2789	1	73	123	Stage III	M0	no	no	404	35.6123
LUSC	TCGA-51-4080	1	65	12	Stage III		no	no	323	24.3239
LUSC	TCGA-18-3407	1	72	136	Stage I	M0	no	no	171	75.3452
LUSC	TCGA-18-3406	1	67	371	Stage I	M0	no	no	311	61.2602
LUSC	TCGA-18-3409	0	74	3747	Stage I	M0	no	no	3873	38.124
LUSC	TCGA-18-3408	1	77	2304	Stage I	M0	no	no	108	61.2449
LUSC	TCGA-56-6545	0	77	666	Stage I	M0	no	no	332	46.1783
LUSC	TCGA-39-5039	1	76	544	Stage II	M0	no	no	198	52.7678
LUSC	TCGA-39-5036	0	73	2165	Stage I	M0	no	no	337	96.4208
LUSC	TCGA-39-5030	1	81	59	Stage III	M0	no	no	327	54.9434
LUSC	TCGA-66-2800	0	70	1492	Stage III	M0	no	no	268	108.621
LUSC	TCGA-34-2608	1	84	1000	Stage I	M0	no	no	185	45.3158
LUSC	TCGA-34-2600	1	76	1874	Stage I	M0	no	no	579	116.843
LUSC	TCGA-66-2793	1	68	306	Stage III	M0	no	no	356	67.9767
LUSC	TCGA-66-2791	1	66	153	Stage III	M0	no	no	385	45.4345
LUSC	TCGA-66-2795	0	68	122	Stage III	M0	no	no	418	57.4303
LUSC	TCGA-22-4613	1	73	358	Stage I	M0	no	no	724	41.3804
LUSC	TCGA-33-4547	0	68	2419	Stage I	M0	no	no	245	51.3208
LUSC	TCGA-43-6771	1	85	166	Stage I	MX	no	no	225	40.8272
LUSC	TCGA-21-1078	1	77	474	Stage I	M0	no	no	88	16.714
LUSC	TCGA-21-1076	0	54	1852	Stage I	M0	no	no	349	45.2268
LUSC	TCGA-21-1077	1	64	1058	Stage II	M0	no	no	243	49.7885
LUSC	TCGA-21-1070	0	60	3636	Stage III	M0	no	no	561	33.9684
LUSC	TCGA-21-1071	1	67	1426	Stage I	M0	no	no	211	77.9738
LUSC	TCGA-22-5482	1	81	357	Stage I	M0	no	no	191	60.6518
LUSC	TCGA-22-5485	1	58	916	Stage I	M0	no	no	238	36.297
LUSC	TCGA-18-5595	1	50	827	Stage I	M0	no	no	281	42.6617
LUSC	TCGA-34-5928	0	83	1196	Stage II	M0	no	no	461	97.9797
LUSC	TCGA-37-3789	0	65	13	Stage I		no	no	492	82.1753
LUSC	TCGA-43-2578	1	59	684	Stage I	M0	no	no	355	63.123
LUSC	TCGA-37-3783	0	51	122	Stage III	M0	no	no	448	44.552
LUSC	TCGA-66-2756	0	68	30	Stage III	M0	no	no	552	65.6988
LUSC	TCGA-66-2755	0	63	28	Stage I	M0	no	no	238	46.7397
LUSC	TCGA-66-2754	0	66	61	Stage III	M0	no	no	352	53.6302
LUSC	TCGA-18-4086	1	64	85	Stage I	M0	no	no	200	34.84
LUSC	TCGA-34-5929	1	78	151	Stage I	M0	no	no	238	25.0511
PAAD	TCGA-IB-7893	1	64	117	Stage II	M0	no	no	62	81.8978
PAAD	TCGA-FB-AAQ0	1	68	473	Stage II	MX	no	no	77	127.136
PAAD	TCGA-FB-AAQ1	1	49	123	Stage II	MX	no	no	51	52.8771
PAAD	TCGA-FB-AAQ2	1	81	153	Stage II	MX	no	no	53	30.8592
PAAD	TCGA-FB-AAPU	1	41	381	Stage II	MX	no	no	112	95.5164
PAAD	TCGA-HZ-7919	1	52	593	Stage II	M0	no	no	82	45.3273
PAAD	TCGA-IB-7646	1	60	145	Stage II	M0	no	no	69	53.89
PAAD	TCGA-IB-7649	1	73	467	Stage II	M0	no	no	44	31.2062
PAAD	TCGA-IB-7887	1	62	110	Stage II	M0	no	no	30	19.9939
PAAD	TCGA-IB-7886	1	80	123	Stage II	M0	no	no	51	43.3102
PAAD	TCGA-US-A77G	1	64	12	Stage II	MX	no	no	61	128.726
PAAD	TCGA-F2-A7TX	1	77	95	Stage II	M0	no	no	57	63.9722
PAAD	TCGA-IB-8126	0	79	462	Stage III	M0	no	no	47	39.1207
PAAD	TCGA-IB-AAUR	0	67	338	Stage II	M0	no	no	42	25.4911
PAAD	TCGA-HZ-8315	1	54	299	Stage II	MX	no	no	74	12.6593
PAAD	TCGA-IB-AAUN	1	74	144	Stage I	M0	no	no	46	45.8269
PAAD	TCGA-HZ-8005	1	81	120	Stage II	MX	no	no	74	75.3746
PAAD	TCGA-HZ-8002	1	61	366	Stage II	MX	no	no	36	50.9208
PAAD	TCGA-US-A779	1	54	511	Stage II	MX	no	no	59	126.225
PAAD	TCGA-US-A776	0	61	1216	Stage II	MX	no	no	144	119.607
PAAD	TCGA-HZ-A4BH	0	75	194	Stage II	MX	no	no	79	53.8992
PAAD	TCGA-HZ-8636	1	58	545	Stage IV	M1	no	no	65	93.3211
PAAD	TCGA-HV-A5A4	0	72	232	Stage II	MX	no	no	42	21.0969
PAAD	TCGA-HV-A7OL	0	70	252	Stage II	MX	no	no	82	41.5878
PAAD	TCGA-IB-A5SQ	1	56	219	Stage I	M0	no	no	59	42.3446
PAAD	TCGA-IB-A6UG	1	65	41	Stage II	M0	no	no	106	103.16
PAAD	TCGA-HZ-A8P0	0	76	0	Stage II	MX	no	no	51	36.1922
PAAD	TCGA-HZ-A8P1	0	81	7	Stage I	MX	no	no	78	69.2653
PAAD	TCGA-IB-7897	1	53	486	Stage II	M0	no	no	43	40.6739
PAAD	TCGA-2L-AAQL	1	82	292	Stage II	MX	no	no	76	32.177
PAAD	TCGA-3A-A9IB	1	69	224	Stage II	MX	no	no	61	72.5733
PAAD	TCGA-H6-A45N	1	88	421	Stage II	MX	no	no	49	37.3188
PAAD	TCGA-HZ-A77Q	0	55	33	Stage II	MX	no	no	90	67.33
PAAD	TCGA-FB-AAQ3	1	65	31	Stage II	MX	no	no	53	66.1468
PAAD	TCGA-HZ-7925	1	66	614	Stage II	MX	no	no	24	16.1205
PAAD	TCGA-HZ-7926	1	57	518	Stage II	MX	no	no	52	48.5124
PAAD	TCGA-HZ-7922	0	61	4	Stage II	MX	no	no	57	67.9023
PAAD	TCGA-IB-A5ST	0	64	635	Stage II	M0	no	no	49	45.7389
PAAD	TCGA-US-A77E	1	73	430	Stage II	MX	no	no	90	36.7753
PAAD	TCGA-IB-AAUM	0	76	8	Stage II	M0	no	no	38	51.9945
PAAD	TCGA-HZ-8003	1	65	596	Stage II	MX	no	no	59	38.2606
PAAD	TCGA-IB-7890	1	73	598	Stage I	M0	no	no	87	49.7558
[truncated: 809 more rows]

## Sheet: SupTable2
Supplementary Table 2. Linear models associating mutations in functional groups and ITH for each cancer type. Variance Explained (R2) and statistical significance (-log 10 Benjamini-Hochberg Adj. p-values) for the linear model and each individual coefficient estimated are displayed.
	THCA	KICH	BRCA	PRAD	UCEC	PAAD	KIRP	CESC	LIHC	ACC	HNSC	LUAD	STAD	BLCA	LUSC	KIRC	Pan-Cancer
Linear Model BH Adj. P-value	3.62319e-30	8.09859e-09	1.08395e-40	3.03289e-27	3.62344e-21	1.23298e-08	1.80316e-18	6.98403e-12	4.5346e-30	1.45454e-10	1.73317e-47	1.68264e-80	1.34477e-37	2.10015e-76	2.81294e-35	6.08869e-52	0
Linear Model R-squared	0.775618	0.790915	0.693745	0.609345	0.773171	0.7388	0.629034	0.615702	0.703298	0.761066	0.813818	0.757923	0.721466	0.78522	0.840485	0.693833	0.587527
Coefficients BH Adj.Pvalue
Epigenetic_Modifiers	0.559906	0.00234698	0.0167599	0.000209483	0.947474	0.148217	1.41994e-08	0.20963	1.36913e-05	0.0226804	0.008928	0.187644	0.20963	5.37467e-06	0.126426	7.39276e-12	4.16757e-29
Genome_integrity	0.109953	3.0243e-06	1.03425e-18	1.64795e-07	0.000272483	0.947981	0.309985	0.352755	8.16749e-06	0.00707738	1.52478e-24	4.09962e-19	5.07086e-19	5.51945e-19	2.38867e-09	1.02686e-06	1.39784e-99
Transcription_factors	0.681516	0.0103825	8.87403e-06	0.00930937	1	1	0.00707738	0.53589	0.0589262	0.0189562	0.00198457	0.819231	0.305184	1	0.374714	9.45446e-07	1.34452e-08
Splicing	1	1	0.900485	0.148217	1	0.019607	0.135567	0.552651	0.835341	0.716425	0.734818	0.84546	0.947981	0.398127	0.819231	0.10861	0.348502
Cell_cycle	1	0.27793	1	0.899116	0.22875	1	0.22875	0.443593	0.819231	0.536367	0.0394998	0.78507	1	0.0168879	0.92021	0.235085	0.501133
RTK_signalling	0.848135	0.822912	0.716425	0.00945419	0.94092	1	0.019607	0.370964	0.564693	0.0711881	0.819231	0.00303313	0.819231	0.20963	1	0.247204	0.203385
MAPK_signalling	1.10357e-29	1	0.019607	0.642831	0.241181	0.00111466	0.0384528	0.506158	0.0878692	0.10963	0.43317	5.37467e-06	1	0.688487	0.782545	0.778893	1.2253e-29
PI3K_signalling	0.64697	1	1.75403e-05	1.53902e-06	0.000121538	1	0.277107	0.000144266	0.0248046	0.22875	0.042111	0.661936	0.316508	0.423779	0.141553	0.048972	0.00463878
TGFB_signalling	1	1	0.423779	0.917506	0.874736	0.819231	0.646445	0.819231	0.819231	0.716425	0.801973	0.336023	0.0136452	0.552651	0.9983	0.92021	1
Wnt_BCatenin_signalling	0.716425	1	0.874736	0.443593	0.865901	1	0.300687	0.597575	0.235085	0.0481338	0.00832563	0.552651	0.661936	0.22875	0.765302	0.899116	0.176367
Proteolysis	0.0384528	0.183507	0.819231	0.000178459	0.826028	0.221743	0.20963	0.0384528	0.370964	0.117259	0.443593	0.0821736	0.642831	0.934636	0.0321975	0.19846	0.00566573
HIPPO_signalling	1	1	0.276191	0.443593	0.268673	1	0.716425	1	0.235606	0.290317	0.633554	0.552651	0.0384528	0.27793	0.95341	0.819231	0.132928
TOR_signalling	1	0.559906	0.370964	0.280048	1	0.801973	0.543248	0.564693	0.22875	0.00198457	0.775136	0.311542	0.0287388	1	0.819231	0.148217	0.552651
NFE2L	0.27793	1	0.671565	0.0485745	0.564693	1	0.681516	0.934636	0.0589262	1	0.579008	0.469963	1	0.819231	0.0463575	0.716425	0.64697
Metabolism	1	1	0.323346	0.572645	1	1	0.865901	1	0.552651	1	1	0.235085	0.370964	0.552651	0.0890467	0.000841846	0.624986
Protein_phosphatase	1	1	0.64697	0.268673	0.426472	0.826428	1	1	0.135567	0.506158	0.521485	0.874736	0.819231	0.536734	0.646445	0.826428	0.148217
Ribosome	1	1	0.0485384	0.158688	0.474871	1	1	1	0.855725	1	0.40255	1	0.819231	0.0332557	0.980283	0.690842	1

## Sheet: SupTable3
Supplementary Table 3. Predicted effect of DNMT1, DNMT3A and SETD2 mutations in KIRC samples from cBioportal.
Sample.ID	Chromosome	Start.Pos	End.Pos	Gene	Ref	Var	Exon	Protein.Change	Mutation.Type	Biological.effect	MS	Cancer.Type	Functional.Impact	COSMIC	Center
TCGA-CZ-5986	19	10246885	10246885	DNMT1	T	C	10	H1507R	Missense_Mutation	Unknown	Somatic	Renal Clear Cell Carcinoma	MutationAssessor: impact: medium, score: 2.08;SIFT: impact: deleterious, score: 0;Polyphen-2: impact: probably_damaging, score: 1	1	broad.mit.edu
TCGA-B0-4712	19	10257171	10257171	DNMT1	T	G	28	E901A	Missense_Mutation	Unknown	Somatic	Renal Clear Cell Carcinoma	MutationAssessor: impact: medium, score: 2.62;SIFT: impact: tolerated, score: 0.1;Polyphen-2: impact: benign, score: 0.05	1	broad.mit.edu
TCGA-B0-5095	19	10262203	10262203	DNMT1	C	T	24	M696I	Missense_Mutation	Unknown	Somatic	Renal Clear Cell Carcinoma	MutationAssessor: impact: neutral, score: 0.14;SIFT: impact: tolerated, score: 0.4;Polyphen-2: impact: benign, score: 0.001	1	broad.mit.edu;hgsc.bcm.edu;ucsc.edu
TCGA-A3-3308	19	10291083	10291084	DNMT1	-	G	4	K130Qfs*19	Frame_Shift_Ins	Unknown	Somatic	Renal Clear Cell Carcinoma			broad.mit.edu
TCGA-A3-3313	19	10291083	10291084	DNMT1	-	G	4	K130Qfs*19	Frame_Shift_Ins	Unknown	Somatic	Renal Clear Cell Carcinoma			broad.mit.edu
TCGA-A3-3316	19	10291083	10291084	DNMT1	-	G	4	K130Qfs*19	Frame_Shift_Ins	Unknown	Somatic	Renal Clear Cell Carcinoma			broad.mit.edu
TCGA-A3-3319	19	10291083	10291084	DNMT1	-	G	4	K130Qfs*19	Frame_Shift_Ins	Unknown	Somatic	Renal Clear Cell Carcinoma			broad.mit.edu
TCGA-A3-3320	19	10291083	10291084	DNMT1	-	G	4	K130Qfs*19	Frame_Shift_Ins	Unknown	Somatic	Renal Clear Cell Carcinoma			broad.mit.edu
TCGA-A3-3322	19	10291083	10291084	DNMT1	-	G	4	K130Qfs*19	Frame_Shift_Ins	Unknown	Somatic	Renal Clear Cell Carcinoma			broad.mit.edu
TCGA-A3-3372	19	10291083	10291084	DNMT1	-	G	4	K130Qfs*19	Frame_Shift_Ins	Unknown	Somatic	Renal Clear Cell Carcinoma			broad.mit.edu
TCGA-A3-3374	19	10291083	10291084	DNMT1	-	G	4	K130Qfs*19	Frame_Shift_Ins	Unknown	Somatic	Renal Clear Cell Carcinoma			broad.mit.edu
TCGA-A3-3382	19	10291083	10291084	DNMT1	-	G	4	K130Qfs*19	Frame_Shift_Ins	Unknown	Somatic	Renal Clear Cell Carcinoma			broad.mit.edu
TCGA-A3-3383	19	10291083	10291084	DNMT1	-	G	4	K130Qfs*19	Frame_Shift_Ins	Unknown	Somatic	Renal Clear Cell Carcinoma			broad.mit.edu
TCGA-AK-3427	19	10291083	10291084	DNMT1	-	G	4	K130Qfs*19	Frame_Shift_Ins	Unknown	Somatic	Renal Clear Cell Carcinoma			broad.mit.edu
TCGA-AK-3444	19	10291083	10291084	DNMT1	-	G	4	K130Qfs*19	Frame_Shift_Ins	Unknown	Somatic	Renal Clear Cell Carcinoma			broad.mit.edu
TCGA-AK-3447	19	10291083	10291084	DNMT1	-	G	4	K130Qfs*19	Frame_Shift_Ins	Unknown	Somatic	Renal Clear Cell Carcinoma			broad.mit.edu
TCGA-AK-3465	19	10291083	10291084	DNMT1	-	G	4	K130Qfs*19	Frame_Shift_Ins	Unknown	Somatic	Renal Clear Cell Carcinoma			broad.mit.edu
TCGA-AS-3778	19	10291083	10291084	DNMT1	-	G	4	K130Qfs*19	Frame_Shift_Ins	Unknown	Somatic	Renal Clear Cell Carcinoma			broad.mit.edu
TCGA-B0-5697	2	25458658	25458658	DNMT3A	A	-	18	S839Pfs*2	Frame_Shift_Del	Loss of function	Somatic	Renal Clear Cell Carcinoma			broad.mit.edu;hgsc.bcm.edu;ucsc.edu
TCGA-B4-5836	2	25463523	25463523	DNMT3A	C	G	14	R720P	Missense_Mutation	Unknown	Somatic	Renal Clear Cell Carcinoma	MutationAssessor: impact: high, score: 3.66;SIFT: impact: deleterious, score: 0;Polyphen-2: impact: probably_damaging, score: 0.936	3	broad.mit.edu
TCGA-B0-5120	2	25467122	25467122	DNMT3A	T	G	11	M585L	Missense_Mutation	Unknown	Somatic	Renal Clear Cell Carcinoma	MutationAssessor: impact: low, score: 0.83;SIFT: impact: tolerated, score: 0.2;Polyphen-2: impact: benign, score: 0.112		broad.mit.edu;hgsc.bcm.edu;ucsc.edu
TCGA-B2-4098	2	25470497	25470497	DNMT3A	C	T	4	R326H	Missense_Mutation	Unknown	Somatic	Renal Clear Cell Carcinoma	MutationAssessor: impact: low, score: 1;SIFT: impact: deleterious, score: 0;Polyphen-2: impact: probably_damaging, score: 0.969		broad.mit.edu
TCGA-BP-5181	2	25470606	25470606	DNMT3A	A	T	4	F290I	Missense_Mutation	Unknown	Somatic	Renal Clear Cell Carcinoma	MutationAssessor: impact: medium, score: 2.345;SIFT: impact: deleterious, score: 0;Polyphen-2: impact: possibly_damaging, score: 0.769	1	broad.mit.edu
TCGA-A3-3316	2	25523008	25523009	DNMT3A	-	G	3	V60Gfs*5	Frame_Shift_Ins	Loss of function	Somatic	Renal Clear Cell Carcinoma			broad.mit.edu
TCGA-A3-3346	2	25523008	25523009	DNMT3A	-	G	3	V60Gfs*5	Frame_Shift_Ins	Loss of function	Somatic	Renal Clear Cell Carcinoma			broad.mit.edu
TCGA-A3-3363	2	25523008	25523009	DNMT3A	-	G	3	V60Gfs*5	Frame_Shift_Ins	Loss of function	Somatic	Renal Clear Cell Carcinoma			broad.mit.edu
TCGA-A3-3382	2	25523008	25523009	DNMT3A	-	G	3	V60Gfs*5	Frame_Shift_Ins	Loss of function	Somatic	Renal Clear Cell Carcinoma			broad.mit.edu
TCGA-AS-3778	2	25523008	25523009	DNMT3A	-	G	3	V60Gfs*5	Frame_Shift_Ins	Loss of function	Somatic	Renal Clear Cell Carcinoma			broad.mit.edu
TCGA-A3-3367	3	47058645	47058646	SETD2	-	A	7	K2545*	Frame_Shift_Ins	Loss of function	Somatic	Renal Clear Cell Carcinoma			hgsc.bcm.edu;ucsc.edu
TCGA-A3-3311	3	47059132	47059132	SETD2	C	T	6	R2510H	Missense_Mutation	Unknown	Somatic	Renal Clear Cell Carcinoma	MutationAssessor: impact: low, score: 1.61;SIFT: impact: undefined, score: undefined;Polyphen-2: impact: undefined, score: undefined		broad.mit.edu;hgsc.bcm.edu
TCGA-A3-3358	3	47079269	47079269	SETD2	T	A	intronic	X2413_splice	Splice_Site	Loss of function	Somatic	Renal Clear Cell Carcinoma			broad.mit.edu;ucsc.edu
TCGA-A3-3363	3	47084145	47084146	SETD2	-	G	2	S2382Lfs*47	Frame_Shift_Ins	Loss of function	Somatic	Renal Clear Cell Carcinoma			broad.mit.edu
TCGA-BP-5198	3	47084168	47084175	SETD2	TTATTTGT	-	2	T2372Sfs*54	Frame_Shift_Del	Loss of function	Somatic	Renal Clear Cell Carcinoma			broad.mit.edu;hgsc.bcm.edu;ucsc.edu
TCGA-A3-3380	3	47098361	47098361	SETD2	C	A	15	V2305F	Missense_Mutation	Unknown	Somatic	Renal Clear Cell Carcinoma	MutationAssessor: impact: low, score: 1.78;SIFT: impact: undefined, score: undefined;Polyphen-2: impact: undefined, score: undefined		broad.mit.edu
TCGA-BP-4983	3	47098412	47098413	SETD2	-	AT	15	P2288Ifs*22	Frame_Shift_Ins	Loss of function	Somatic	Renal Clear Cell Carcinoma			hgsc.bcm.edu;ucsc.edu
TCGA-A3-3374	3	47103733	47103733	SETD2	A	T	14	N2071K	Missense_Mutation	Unknown	Somatic	Renal Clear Cell Carcinoma	MutationAssessor: impact: neutral, score: 0.69;SIFT: impact: undefined, score: undefined;Polyphen-2: impact: undefined, score: undefined		broad.mit.edu
TCGA-B8-4620	3	47125280	47125289	SETD2	TCTTGGCTCC	-	12	R1994Nfs*9	Frame_Shift_Del	Unknown	Somatic	Renal Clear Cell Carcinoma			broad.mit.edu;hgsc.bcm.edu;ucsc.edu
TCGA-BP-5169	3	47125380	47125380	SETD2	C	A	12	E1964*	Nonsense_Mutation	Loss of function	Somatic	Renal Clear Cell Carcinoma			broad.mit.edu;hgsc.bcm.edu;ucsc.edu
TCGA-CZ-5459	3	47125791	47125791	SETD2	A	G	12	W1827R	Missense_Mutation	Unknown	Somatic	Renal Clear Cell Carcinoma	MutationAssessor: impact: low, score: 1.7;SIFT: impact: undefined, score: undefined;Polyphen-2: impact: undefined, score: undefined		broad.mit.edu;hgsc.bcm.edu;ucsc.edu
TCGA-A3-3308	3	47125805	47125805	SETD2	G	-	12	P1822Qfs*16	Frame_Shift_Del	Loss of function	Germline	Renal Clear Cell Carcinoma			hgsc.bcm.edu;ucsc.edu
TCGA-B0-5399	3	47127737	47127737	SETD2	C	T	11	W1782*	Nonsense_Mutation	Loss of function	Somatic	Renal Clear Cell Carcinoma			broad.mit.edu
TCGA-B0-4811	3	47127749	47127749	SETD2	A	-	11	L1778Cfs*9	Frame_Shift_Del	Loss of function	Somatic	Renal Clear Cell Carcinoma			broad.mit.edu;hgsc.bcm.edu;ucsc.edu
TCGA-B2-4101	3	47129722	47129722	SETD2	C	A	10	E1720*	Nonsense_Mutation	Loss of function	Somatic	Renal Clear Cell Carcinoma			broad.mit.edu;hgsc.bcm.edu;ucsc.edu
TCGA-AK-3455	3	47143014	47143014	SETD2	A	G	8	F1650S	Missense_Mutation	Unknown	Somatic	Renal Clear Cell Carcinoma	MutationAssessor: impact: high, score: 4.15;SIFT: impact: undefined, score: undefined;Polyphen-2: impact: undefined, score: undefined		broad.mit.edu;hgsc.bcm.edu;ucsc.edu
TCGA-B0-4710	3	47143045	47143045	SETD2	A	T	8	W1640R	Missense_Mutation	Unknown	Somatic	Renal Clear Cell Carcinoma	MutationAssessor: impact: medium, score: 2.825;SIFT: impact: undefined, score: undefined;Polyphen-2: impact: undefined, score: undefined		broad.mit.edu;hgsc.bcm.edu;ucsc.edu
TCGA-CJ-5671	3	47144868	47144868	SETD2	G	A	7	H1629Y	Missense_Mutation	Unknown	Somatic	Renal Clear Cell Carcinoma	MutationAssessor: impact: high, score: 4.3;SIFT: impact: undefined, score: undefined;Polyphen-2: impact: undefined, score: undefined		broad.mit.edu;ucsc.edu
TCGA-B0-4852	3	47144873	47144873	SETD2	A	C	7	M1627R	Missense_Mutation	Unknown	Somatic	Renal Clear Cell Carcinoma	MutationAssessor: impact: medium, score: 2.635;SIFT: impact: undefined, score: undefined;Polyphen-2: impact: undefined, score: undefined		broad.mit.edu;hgsc.bcm.edu;ucsc.edu
TCGA-B0-5098	3	47155460	47155460	SETD2	T	G	5	N1541H	Missense_Mutation	Unknown	Somatic	Renal Clear Cell Carcinoma	MutationAssessor: impact: high, score: 4.02;SIFT: impact: undefined, score: undefined;Polyphen-2: impact: undefined, score: undefined		broad.mit.edu
TCGA-CJ-5684	3	47158115	47158115	SETD2	T	A	4	E1528D	Missense_Mutation	Unknown	Somatic	Renal Clear Cell Carcinoma	MutationAssessor: impact: high, score: 4.01;SIFT: impact: undefined, score: undefined;Polyphen-2: impact: undefined, score: undefined		broad.mit.edu;hgsc.bcm.edu;ucsc.edu
TCGA-BP-5006	3	47161671	47161671	SETD2	C	G	intronic	X1485_splice	Splice_Site	Loss of function	Somatic	Renal Clear Cell Carcinoma			broad.mit.edu
TCGA-A3-3383	3	47162162	47162162	SETD2	G	A	3	R1322*	Nonsense_Mutation	Loss of function	Somatic	Renal Clear Cell Carcinoma			broad.mit.edu;hgsc.bcm.edu;ucsc.edu
TCGA-B0-5121	3	47162787	47162787	SETD2	A	C	3	Y1113*	Nonsense_Mutation	Loss of function	Somatic	Renal Clear Cell Carcinoma			broad.mit.edu;hgsc.bcm.edu;ucsc.edu
TCGA-CZ-5470	3	47163209	47163209	SETD2	T	A	3	R973*	Nonsense_Mutation	Loss of function	Somatic	Renal Clear Cell Carcinoma			broad.mit.edu;hgsc.bcm.edu;ucsc.edu
TCGA-B0-5081	3	47163945	47163945	SETD2	G	T	3	C727*	Nonsense_Mutation	Loss of function	Somatic	Renal Clear Cell Carcinoma			broad.mit.edu;hgsc.bcm.edu
TCGA-B8-4622	3	47163990	47164005	SETD2	TTTGACCAAAGGGGAT	-	3	S708Hfs*54	Frame_Shift_Del	Loss of function	Somatic	Renal Clear Cell Carcinoma			hgsc.bcm.edu;ucsc.edu
TCGA-B0-5402	3	47164342	47164343	SETD2	GA	-	3	S595Kfs*3	Frame_Shift_Del	Loss of function	Somatic	Renal Clear Cell Carcinoma			broad.mit.edu;hgsc.bcm.edu;ucsc.edu
TCGA-B4-5835	3	47164447	47164447	SETD2	G	T	3	S560*	Nonsense_Mutation	Loss of function	Somatic	Renal Clear Cell Carcinoma		1	broad.mit.edu
TCGA-B0-5699	3	47164498	47164498	SETD2	G	T	3	S543*	Nonsense_Mutation	Loss of function	Somatic	Renal Clear Cell Carcinoma			broad.mit.edu;hgsc.bcm.edu;ucsc.edu
TCGA-B0-4712	3	47165360	47165360	SETD2	G	A	3	Q256*	Nonsense_Mutation	Loss of function	Somatic	Renal Clear Cell Carcinoma			broad.mit.edu;ucsc.edu

## Sheet: SupTable4
Supplementary Table 4. ITH values (MATH) estimated for control, DNTM3A and SETD2 KO cell lines.
Cell line	Sample	ITH (MATH)
Caki-2	Control_1month_replicate1	38.0154
Caki-2	Control_1month_replicate2	38.7382
Caki-2	Control_1month_replicate3	38.2468
Caki-2	Control_3months_replicate1	38.7123
Caki-2	Control_3months_replicate2	38.9182
Caki-2	Control_3months_replicate3	38.5476
Caki-2	Control_6months_replicate1	39.3343
Caki-2	Control_6months_replicate2	39.536
Caki-2	Control_6months_replicate3	39.0362
Caki-2	DNMT3A_1month_replicate1	42.6809
Caki-2	DNMT3A_1month_replicate2	43.2425
Caki-2	DNMT3A_1month_replicate3	41.5756
Caki-2	DNMT3A_3months_replicate1	41.8533
Caki-2	DNMT3A_3months_replicate2	42.154
Caki-2	DNMT3A_3months_replicate3	41.3792
Caki-2	DNMT3A_6months_replicate1	41.4086
Caki-2	DNMT3A_6months_replicate2	41.3792
Caki-2	DNMT3A_6months_replicate3	40.9945
Caki-2	SETD2_1month_replicate1	43.115
Caki-2	SETD2_1month_replicate2	44.478
Caki-2	SETD2_1month_replicate3	45.1226
Caki-2	SETD2_3months_replicate1	45.7593
Caki-2	SETD2_3months_replicate2	46.7589
Caki-2	SETD2_3months_replicate3	45.0922
Caki-2	SETD2_6months_replicate1	46.1724
Caki-2	SETD2_6months_replicate2	44.3657
Caki-2	SETD2_6months_replicate3	44.9273

## Sheet: SupTable5
Supplementary Table 5. Mutations generated after SETD2 and DNMT3A knockouts (not present in controls), including mutations with GO terms associated with mitochondria
Genes mutated after DNMT3A and SETD2 KO associated with GO terms associated with mithocondria
DNMT3A knockout (n=18)	GO terms associated with mitochondria obtained used (DAVID 6.8 https://david.ncifcrf.gov/)
AARS2	GO:0033108~mitochondrial respiratory chain complex assembly,GO:0070143~mitochondrial alanyl-tRNA aminoacylation
AGK	GO:0005739~mitochondrion,GO:0005741~mitochondrial outer membrane
BMF	GO:0001844~protein insertion into mitochondrial membrane involved in apoptotic signaling pathway,GO:0090200~positive regulation of release of cytochrome c from mitochondria,GO:1900740~positive regulation of protein insertion into mitochondrial membrane involved in apoptotic signaling pathway
CIDEA	GO:0005739~mitochondrion,GO:0005740~mitochondrial envelope
COX15	GO:0006123~mitochondrial electron transport, cytochrome c to oxygen,GO:0008535~respiratory chain complex IV assembly,GO:0045333~cellular respiration,GO:0055114~oxidation-reduction process
CRLS1	GO:0005739~mitochondrion,GO:0005743~mitochondrial inner membrane
DPCR1	GO:1903955~positive regulation of protein targeting to mitochondrion,
GPT2	GO:0005739~mitochondrion,GO:0005759~mitochondrial matrix,
KLK6	GO:0005739~mitochondrion
MOBP	GO:0005739~mitochondrion
PMPCB	GO:0006122~mitochondrial electron transport, ubiquinol to cytochrome c,GO:0009060~aerobic respiration
REXO2	GO:0005739~mitochondrion,GO:0005758~mitochondrial intermembrane space,GO:0005759~mitochondrial matrix
RRM2B	GO:0006264~mitochondrial DNA replication,GO:0006979~response to oxidative stress,GO:0055114~oxidation-reduction process
RTN4IP1	GO:0005741~mitochondrial outer membrane,
SLC11A2	GO:0005741~mitochondrial outer membrane
SLC8A3	GO:0005741~mitochondrial outer membrane
SLC9A1	GO:0005739~mitochondrion
SPATA19	GO:0035794~positive regulation of mitochondrial membrane permeability
SETD2 knockout (n=17)	GO terms associated with mitochondria obtained used (DAVID 6.8 https://david.ncifcrf.gov/)
BAD	GO:0001836~release of cytochrome c from mitochondria, GO:0001844~protein insertion into mitochondrial membrane involved in apoptotic signaling pathway, GO:0010918~positive regulation of mitochondrial membrane potential, GO:0046902~regulation of mitochondrial membrane permeability, GO:0090200~positive regulation of release of cytochrome c from mitochondria, ,GO:1900740~positive regulation of prote…
BIK	h_mitochondriaPathway:Role of Mitochondria in Apoptotic Signaling
DNM1	GO:0000266~mitochondrial fission,GO:0003374~dynamin polymerization involved in mitochondrial fission
DPCR1	GO:1903955~positive regulation of protein targeting to mitochondrion
FDXR	GO:0005739~mitochondrion,GO:0005743~mitochondrial inner membrane,GO:0005759~mitochondrial matrix,
FXN	GO:0006119~oxidative phosphorylation,GO:0007005~mitochondrion organization,GO:0090201~negative regulation of release of cytochrome c from mitochondria,GO:1904231~positive regulation of succinate dehydrogenase activity
KLK6	GO:0005576~extracellular region,GO:0005615~extracellular space,GO:0005654~nucleoplasm,GO:0005730~nucleolus,GO:0005737~cytoplasm,GO:0005739~mitochondrion,GO:0005783~endoplasmic reticulum,GO:0015630~microtubule cytoskeleton,GO:0031965~nuclear membrane,GO:0045171~intercellular bridge,
MCUR1	GO:0006851~mitochondrial calcium ion transport,GO:0036444~calcium ion transmembrane import into mitochondrion,GO:0051561~positive regulation of mitochondrial calcium ion concentration
MLXIP	GO:0005741~mitochondrial outer membrane
MRPS23	GO:0070125~mitochondrial translational elongation,GO:0070126~mitochondrial translational termination
MYO19	GO:0034642~mitochondrion migration along actin filament
NDUFA12	GO:0005743~mitochondrial inner membrane,GO:0005747~mitochondrial respiratory chain complex I
NDUFA3	GO:0005739~mitochondrion,GO:0005743~mitochondrial inner membrane,GO:0005747~mitochondrial respiratory chain complex I
REXO2	GO:0005739~mitochondrion,GO:0005758~mitochondrial intermembrane space,GO:0005759~mitochondrial matrix
RHOT1	GO:0007005~mitochondrion organization,GO:0047497~mitochondrion transport along microtubuleGO:0097345~mitochondrial outer membrane permeabilization
SLC8A3	GO:0006851~mitochondrial calcium ion transport,GO:0051560~mitochondrial calcium ion homeostasis
SPATA5	GO:0005739~mitochondrion
Other genes mutated after DNMT3A and SETD2 KO
DNMT3A knockout (n=369)	SETD2 knockout (n=431)
ABCC9	ABCG8
ABCD1	ABI1
ABI1	AC007009.2
ABLIM1	AC011500.1
AC005088.1	AC011718.3
AC011718.3	AC015936.3
AC037199.1	AC068831.6
AC078988.1-RP11-149B9.2	AC084125.4
AC100787.1	AC092301.3
AC108137.1	AC103809.1
AD000671.6	AC108137.1
ADAM8	AC131280.1
ADAMTS15	ADAM10
ADAMTSL1	ADAM23
AGAP8	ADAMTS5
AL133410.1	ADSSL1
AL445989.1	AGER
ANO9	AL590708.2
AP001324.1	AL603650.2
AP001601.2	ALG10B
ARHGAP6	ANKRD13B
ASPG	ANKRD20A1
ATP2B3	ANKRD20A9P
B3GALT5	ANKRD30B-RP11-527H14.6
BCAP29	ANO9
BLVRA	AP000350.8
BST2	AP001205.1
C10orf11	AP001324.1
C11orf52	AP001625.6
C11orf63	AP003733.1
C11orf65	APOL5
C1orf105	APRT
C1RL	ARHGAP19-SLIT1
C6orf183	ARRDC1
CADPS	ART5
CALU	ATG9B
CBLN2	B3GALT5
CBX4	BBS4
CCDC106	BCAS3
CCDC157	BMPR2
CCDC33	BRS3
CCL3	BTBD16
CKAP2	C11orf52
COBL	C11orf63
COL17A1	C11orf65
COL27A1	C11orf70
CORO1C	C12orf40
CRB2	C14orf166B
CRYBB2	C14orf23
CSRNP2	C15orf38-AP3S2
CTB-147C22.9	C17orf78
CTB-96E2.2	C1RL
CTC-453G23.4	C9orf84
CTC-548K16.5	CASKIN2
CTD-2319I12.1-CTD-2319I12.3	CBWD1
CTGLF11P	CBX4
CTSA	CCDC157
CYGB	CCL2
CYP3A7	CD151
DDX43	CD209
DHCR7	CD36
DMTN	CDK19
DPP7	CEP170B
DPY19L1	CIB3
DRD2	CLMP
DSCR9	CNKSR3
DTX2P1	COBL
DYNC1H1	COL27A1
DYNLT1	COL4A4
DYSF	CRYBB2
DZIP3	CT55
EIF4B	CTB-147C22.9
ELOVL2	CTD-2224J9.8
ENPP1	CTD-2231E14.8
ENTPD8	CTD-2561J22.1
ERI2	CTSW
ESD	CWF19L1
EXOSC8	CXorf40B
FAM153C	CYFIP1
FAM155A	CYP2D7P
FAM189A2	DCLK3
FAM201A	DDX43
FAM207A	DDX55
FAM222B	DEAF1
FAM65C	DEFA4
FAM71F1	DENND1C
FBXO27	DHCR7
FDFT1	DIP2B
FEZ1	DLL4
FMN2	DNAJC2
FOXD4	DPF3
FOXP3	DPPA3
FOXR2	DPY19L1
FUT3	DPY19L1P1
GABRG3	DRD2
GALK1	DSE
GALNTL5	DTX2P1
GBAS	DUS4L
GFI1B	DYNLT1
GLYR1	DYX1C1-CCPG1
GMPR2	E4F1
GOLGA8I	EIF3M
GPC6	EIF4B
GPR144	ELOVL2
GRHPR	ENPP1
GRIA3	EXOSC8
GSN	FAM206A
GSTZ1	FAM208B
GTF2A2	FAM216A
GUCY2F	FAM47A
HCFC1	FAM71F2
HDAC8	FAM86LP
HOXA1	FAM90A28P
HOXC9	FANCI
HPSE2	FBXO27
HSD17B12	FCHSD2
HSDL2	FEZ1
IGF2	FGF4
IGFL4	FIZ1
IGHEP1	FKBP15
IGHV3-13	FNBP4
IGLV9-49	FOXD4
INPP5A	FOXM1
INTS4L2	FOXP4
IRX5	FOXQ1
KBTBD7	FTCD
KCTD21	FYB
KRT17P3	FZD8
KRT23	GABRG3
KRT25	GATS
KRT86	GDF15
KRTAP10-9	GNAQ
KRTAP4-16P	GOLGA6L18
KRTAP5-5	GOLGA6L7P
KRTAP9-1	GOLGA8H
KRTAP9-8	GPC6
KSR1	GPR144
LAMC3	GRM6
LCN15	GTF2A2
LILRB3	HABP2
LILRB5	HEATR3
LINC00266-1-CHR_END	HMGCLL1
LINC00675	HNRNPA1P3
LMOD2	HOXA1
LSMEM1	HOXC9
MAGEA11	HSPA2
MAGOHB	IGF2
MAMDC2-AS1	IGFALS
MAP3K12	IGFL4
MAPK13	IGHEP1
MAPK14	IGHV4-4
MAPK6	IGHV4-80
MED4	IGLV9-49
MICALCL	IL22RA2
MICALL1	IRAK1
MIR152	ISL2
MIR320C2	ISPD
MIR4303	IYD
MIR4487	JRK
MIR5089	KBTBD3
MIR548A1	KCNH4
MPND	KCNJ1
MST1L	KHNYN
MXRA7	KIF13B
NAA30	KIFC3
NBPF14	KLHDC4
NCALD	KLK12
NCAPG2	KLRC3
NCOA4	KLRC4-KLRK1
NEIL2	KRT17P3
NEU3	KRT23
NOC3L	KRT80
NOLC1	KRTAP10-9
NPBWR2	KRTAP4-2
NRAP	KRTAP5-1
NRBF2	KRTAP5-5
NT5DC1	KRTDAP
NUMA1	LA16c-390H2.4
NUTM2G	LCN15
OACYLP	LIG4
OR2T33	LINC00965
OR4K15	LMOD2
OR51B5	LPCAT4
OR56B1	LRFN2
OR5D18	MAGEA8
OR5M4P	MAGEE2
OR6C4	MAP3K12
OR6T1	MAP3K14-AS1
OR8B4	MAP3K7
OR8G5	MAPK6
OSBPL7	MC5R
P2RY2	MDFI
PAGE3	MEIOB
PARVA	MEIS3
PCDH19	METRNL
PDCD1LG2	MIR1302-11
PDE4DIP	MIR152
PDE6C	MIR3909
PEBP4	MIR3913-1
PEX3	MIR3920
PGF	MIR4472-2
PHF12	MIR4682
PHLDA1	MIR5089
PITX3	MIR515-2
PIWIL1	MIR548A1
PMS2P3	MIR651
POMP	MIR936
PPIB	MOBP
PPP1R17	MPND
PPT2-EGFL8	MROH1
PROSC	MSI2
PRPF8	MTNR1B
PRR22	NAALAD2
PSMB9	NAT1
PWP2	NAV2-AS2
PYGB	NCALD
RAB20	NCOA4
RAB2B	NEBL-AS1
RABL6	NEUROD4
RAD51B	NF1P3
RASSF2	NF1P5
RBBP9	NGRN
RC3H2	NID1
RCVRN	NINJ2
RGL3	NOS2P3
RHNO1	NOX1
RN7SL202P	NRAP
RN7SL400P-RP11-854K16.3	NRBF2
RN7SL536P	NRGN
RNA5SP351	NRIP3
RNA5SP379	NUPR1
RNASEH2B	NUTM2G
RNU6-6P	NXPH4
RNY4P30	OBP2B
ROR2	OLFML2A
RP11-1079K10.4	OR10G4
RP11-156E6.1	OR11L1
RP11-1C1.7	OR1I1
RP11-210K20.2	OR1L1
RP11-211C9.1	OR1N2
RP11-234B24.6	OR2J2
RP11-274B21.4	OR2T33
RP11-298I3.4	OR51B5
RP11-332E3.2	OR5M4P
RP11-342M21.2	OR5T3
RP11-344N17.6	OR8B4
RP11-347I19.8	OR8G5
RP11-350F16.1	PAFAH1B1
RP11-351A11.1	PANX2
RP11-397J20.1-Y_RNA	PAOX
RP11-407N17.3	PCBP2
RP11-425A6.5	PDE4DIP
RP1-159G19.1	PEX3
RP11-661C3.2	PI4KAP1
RP11-753H16.3	PIK3AP1
RP11-96O20.4	PIK3CG
RP4-620E11.4	PIWIL1
RP5-1051J4.4	POLR2J4
RPL31P57	PPRC1
RPS12P24-LINC01048	PRKG1
RTL1	PRMT3
RUNDC1	PSMB3
SAMSN1-AS1	PSMB9
SCN3B	PTBP3
SDCBP	PTPN20CP
SEMA3D	PTPN7
SERPINA2P	PURB
SERPINB7	PWP2
SERPING1	RAPGEF2
SERPINH1	RCN2
SHC2	REM1
SLC15A5	RGL3
SLC22A7	RHAG
SLC45A1	RHOBTB2
SLIT1	RIMS3
SLITRK5	RN7SL349P
SPHK2	RN7SL400P-RP11-854K16.3
ST6GALNAC6	RN7SL536P
SUGP2	RN7SL634P
SUGT1	RNA5SP226
SULT4A1	RNA5SP351
SUPT4H1	RNA5SP370
SUSD1	RNA5SP379
SYT12	RNASEH2B
TEKT4P2-CR381653.1	RNF20
TLE4	RNU4-30P
TNFRSF10C	RNU6-305P-AC118653.2
TOB2	RNU6-427P
TPTE2	RNY4P30
TRAV13-2	RP11-1079K10.4
TRBV2	RP11-111G23.1
TRBV5-5	RP11-149I9.2
TRIM51HP	RP11-156E6.1
TRIM72	RP11-164J13.1
TRPC4	RP11-191L9.4
TSPAN32	RP11-196G11.4
TSRM	RP11-1C8.4
TYMS	RP11-1H15.1
UBE2D4	RP11-219B4.5
UBE3D	RP11-234B24.6
UBR2	RP11-274B21.4
USP41	RP11-298I3.4
USP47	RP11-303E16.8
USP9X	RP11-325K19.2
UTP14A	RP11-332E3.2
VDR	RP11-35G9.3
VMO1	RP11-386M24.4
VPS37A	RP11-397J20.1-Y_RNA
VPS9D1	RP11-415I12.3
VWA2	RP11-423O2.5
WARS	RP11-425D10.10
WDR86	RP11-469H8.8
XG	RP11-505E24.3
XXbac-B135H6.15	RP11-507K13.6
ZBED4	RP11-51L5.3
ZBTB44	RP11-51L5.4
ZCCHC10	RP11-51L5.5
ZMIZ1-AS1	RP11-521M14.2
ZNF117	RP11-568J23.4
ZNF331	RP11-597A11.2
ZNF350	RP1-159G19.1
ZNF519	RP11-611O2.1
ZNF544	RP11-64B16.5-CCDC60
ZNF567	RP11-672A2.3
ZNF750	RP11-68I3.2
ZNF77	RP11-754I20.1
ZNF862	RP11-798K3.4
	RP11-820L6.1
	RP11-861L17.3
	RP11-897M7.1
	RP11-96C23.5
	RP11-96O20.4
	RP1-228P16.4
	RP1-296L11.1
	RP3-337O18.9
	RP3-510H16.3
	RP4-539M6.14
	RP4-607J23.2
	RP4-620E11.4
	RP5-1107A17.3
	RP5-919F19.5
	RPS10P16
	RPS12P24-LINC01048
	RPS2P52
	RSRC2
	SAMD3
	SAMSN1-AS1
	SCARNA23
	SCGN
	SCN1A
	SCN8A
	SCNN1A
	SEMA3D
	SERPING1
	SETD2
	SFTPA2
	SGMS1
	SLC28A2
	SLC35B2
	SLC7A5
	SMC5
	SNORD62A
	SOHLH1
	SOX1
	SPATC1L
	SPDYA
	SPDYE1
	STAG3L3
	STIM1
	SUPT4H1
	SYNGR1
	TAX1BP1
	TBC1D3P1-DHX40P1
	TBR1
	TCL1B
	TCL6
	TDRD9
	TEKT4P2-CR381653.1
	TFIP11
	THEM6
	TIAF1
	TIGD5
	TMEM106C
	TMEM80
	TMEM8C
	TNFRSF10C
	TOR2A
	TPTE2
	TRBV2
	TRBV5-5
	TRBV9
	TREML1
	TRGV9
	TRIQK-C8orf87
	TRMT112
	TRPC4
	TSRM
	TTF1
	TTLL5
	TTLL6
	TTN
	TUBB6
	TUBGCP2
	USP41
	USP47
	UTP23
	UTS2B
	VCP
	VDR
	VSTM2B
	VWA3A
	VWA3B
	WSB1
	XPNPEP2
	XRN2
	XXbac-B33L19.6
	XXbac-BPG181M17.6
	ZBED4
	ZBTB44
	ZDHHC8P1
	ZGLP1
	ZIK1
	ZMIZ2
	ZNF266
	ZNF275
	ZNF350
	ZNF582-AS1
	ZNF750
	ZNF766
	ZNF781
	ZNF862

## Sheet: SupTable6
Supplementary Table 6. Material and Methods Table (e.g. plasmids, gRNAs, antibodies, primers and other products)
Product	Concentration	Company/Cat. No.	Notes
Plasmids
pLentiCRISPR-v2-DNMT1	6 µg	GenScript; gRNA1-CTAGACGTCCATTCACTTCC	To do a stable KO of DNMT1
pLentiCRISPR-v2-DNMT3A	6 µg	GenScript; gRNA2-TGGCGCTCCTCCTTGCCACG	To do a stable KO of DNMT3A
pLentiCRISPR-v2-SETD2	6 µg	GenScript; gRNA1-AGTTCTTCTCGGTGTCCAAA	To do a stable KO of SETD2
pCMV-dR8.91	6 µg	Addgene	Lentiviral packaging plasmid
pCMV-VSV-G	2 µg	Addgene; #80055	Lentiviral envelope plasmid
Control CRISPR/Cas9 plasmid		SantaCruz; sc-418922	Control for CRISPR/Cas9 plasmid
Antibodies
DNMT1	2 ug/ml (WB)	Active Motif; 39204	To detect DNMT1
DNMT3A	1:1000 (WB)	Cell Signalling; 2160	To detect DNMT3A
H3K36me3	1:500 (WB)	Abcam; ab9050	To detect H3K36me3 (SETD2 footprint)
α-Tubulin	1:15000 (WB)	Sigma-Aldrich; T5168	Loading control in immunoblots
H3	1:1000 (WB)	Abcam; ab1791	Loading control in immunoblots
Primers
DNMT1	10 µM	Self-designed & made by Life Technologies	To check DNMT1 KO efficiency.
			Fw - GCCTCTCCATCGGACTTG
			Rv – TGTAGGAGGGCTACCTGG
DNMT3A	10 µM	Self-designed & made by Life Technologies	To check DNMT3A KO efficiency.
			Fw – GTGCACAGGAGGGTGTGTAG
			Rv – TGGAATGCTACACTGCTGGG
SETD2	10 µM	Self-designed & made by Life Technologies	To check SETD2 KO efficiency.
			Fw - GTGATGGAAGGAAAGGAAGAC
			Rv - GCTCTCAAGCCCCAGCC
Other products
Puromycin	5 µg/mL	InvivoGen; ant-pr-1	Clonal selection (24h)
alamarBlue™	0.111111	Thermo Fisher Scientific; DAL1025	Cell Viability Reagent

## Sheet: SupTable7
Supplementary Table 7. Read length, total reads and mapped reads for each condition.
Sample IDs	Conditions	Time-point	Replicate	Read Length (bp)	Total Reads	Mapped Reads
Caki2_ctrl_1month_rep1	Control	1 month	1	151	28508136	28488480
Caki2_ctrl_1month_rep2	Control	1 month	2	151	29595182	29576054
Caki2_ctrl_1month_rep3	Control	1 month	3	151	26476234	26461563
Caki2_ctrl_3month_rep1	Control	3 months	1	151	26490214	26469854
Caki2_ctrl_3month_rep2	Control	3 months	2	151	25909512	25892663
Caki2_ctrl_3month_rep3	Control	3 months	3	151	28654546	28634328
Caki2_ctrl_6month_rep1	Control	6 months	1	151	23149628	23124282
Caki2_ctrl_6month_rep2	Control	6 months	2	151	33514714	33448324
Caki2_ctrl_6month_rep3	Control	6 months	3	151	32714310	32687151
Caki2_DNMT3Ako_1month_rep1	DNMT3A KO	1 month	1	151	28403866	28368628
Caki2_DNMT3Ako_1month_rep2	DNMT3A KO	1 month	2	151	29985582	29971484
Caki2_DNMT3Ako_1month_rep3	DNMT3A KO	1 month	3	151	35747732	35734595
Caki2_DNMT3Ako_3month_rep1	DNMT3A KO	3 months	1	151	29686840	29655126
Caki2_DNMT3Ako_3month_rep2	DNMT3A KO	3 months	2	151	30188312	30173845
Caki2_DNMT3Ako_3month_rep3	DNMT3A KO	3 months	3	151	34976096	34960674
Caki2_DNMT3Ako_6month_rep1	DNMT3A KO	6 months	1	151	26650360	26607440
Caki2_DNMT3Ako_6month_rep2	DNMT3A KO	6 months	2	151	33025088	33012933
Caki2_DNMT3Ako_6month_rep3	DNMT3A KO	6 months	3	151	31435324	31418800
Caki2_SETD2ko_1month_rep1	SETD2 KO	1 month	1	151	40666448	40602159
Caki2_SETD2ko_1month_rep2	SETD2 KO	1 month	2	151	29624110	29612355
Caki2_SETD2ko_1month_rep3	SETD2 KO	1 month	3	151	29907162	29895484
Caki2_SETD2ko_3month_rep1	SETD2 KO	3 months	1	151	31338004	31306260
Caki2_SETD2ko_3month_rep2	SETD2 KO	3 months	2	151	32226448	32213243
Caki2_SETD2ko_3month_rep3	SETD2 KO	3 months	3	151	31979150	31964743
Caki2_SETD2ko_6month_rep1	SETD2 KO	6 months	1	151	39981862	39920833
Caki2_SETD2ko_6month_rep2	SETD2 KO	6 months	2	151	32095126	32077724
Caki2_SETD2ko_6month_rep3	SETD2 KO	6 months	3	151	27716000	27703500
